# Supplementary material for: Systematic analysis of myocardial immune progression in septic cardiomyopathy: Immune-related mechanisms in septic cardiomyopathy
Source: Front Cardiovasc Med. 2023 Feb 24;9:1036928. doi: 10.3389/fcvm.2022.1036928 (PMC10002421; doi:10.3389/fcvm.2022.1036928)
Supplement: Supplementary file 1 [file Table_1.xls]

## Sheet: blue module
Table A.1 Genes in blue module
Name	Node
ZYX	blue
ZSWIM6	blue
ZSCAN31	blue
ZPR1	blue
ZNRD2	blue
ZNRD1ASP	blue
ZNFX1	blue
ZNF91	blue
ZNF879	blue
ZNF875	blue
ZNF850	blue
ZNF847P	blue
ZNF81	blue
ZNF791	blue
ZNF790	blue
ZNF789	blue
ZNF763	blue
ZNF76	blue
ZNF714	blue
ZNF706	blue
ZNF684	blue
ZNF671	blue
ZNF622	blue
ZNF608	blue
ZNF605	blue
ZNF600	blue
ZNF593	blue
ZNF565	blue
ZNF521	blue
ZNF519	blue
ZNF501	blue
ZNF460	blue
ZNF445	blue
ZNF428	blue
ZNF418	blue
ZNF41	blue
ZNF385D	blue
ZNF385B	blue
ZNF382	blue
ZNF362	blue
ZNF354C	blue
ZNF345	blue
ZNF341	blue
ZNF34	blue
ZNF334	blue
ZNF292	blue
ZNF28	blue
ZNF267	blue
ZNF266	blue
ZNF254	blue
ZNF24	blue
ZNF233	blue
ZNF225	blue
ZNF22	blue
ZNF215	blue
ZNF181	blue
ZNF169	blue
ZNF146	blue
ZNF135	blue
ZNF121	blue
ZNF114	blue
ZNF107	blue
ZMYM4	blue
ZMYM3	blue
ZMAT5	blue
ZMAT4	blue
ZMAT1	blue
ZKSCAN7	blue
ZHX3	blue
ZHX2	blue
ZFPM2	blue
ZFP69	blue
ZFP62	blue
ZFP41	blue
ZFP37	blue
ZFP36L1	blue
ZFP36	blue
ZFP3	blue
ZFAT	blue
ZFAS1	blue
ZDHHC9	blue
ZDHHC5	blue
ZDHHC3	blue
ZDHHC2	blue
ZDHHC18	blue
ZDHHC16	blue
ZDHHC13	blue
ZC3H7A	blue
ZC3H6	blue
ZC3H15	blue
ZC3H12C	blue
ZBTB37	blue
ZBTB25	blue
ZBTB21	blue
ZBTB2	blue
YWHAZ	blue
YWHAH	blue
YWHAG	blue
YWHAB	blue
YTHDF1	blue
YRDC	blue
YPEL2	blue
YOD1	blue
YKT6	blue
YIPF4	blue
YIPF1	blue
YIF1A	blue
YBX3	blue
YARS	blue
XRCC5	blue
XPOT	blue
XPO5	blue
XPNPEP1	blue
XIRP2	blue
XIRP1	blue
XBP1	blue
WTIP	blue
WTAP	blue
WRNIP1	blue
WNK2	blue
WLS	blue
WDR92	blue
WDR89	blue
WDR74	blue
WDR62	blue
WDR6	blue
WDR5	blue
WDR48	blue
WDR46	blue
WDR45	blue
WDR43	blue
WDR3	blue
WDR1	blue
WBP2	blue
WBP1L	blue
WARS	blue
VWF	blue
VWC2	blue
VWA8	blue
VSNL1	blue
VPS54	blue
VPS4A	blue
VPS45	blue
VPS37A	blue
VPS13D	blue
VPS13B	blue
VIT	blue
VIRMA	blue
VIPAS39	blue
VEZF1	blue
VEGFC	blue
VCAN	blue
VCAM1	blue
VASP	blue
VAPA	blue
VAMP7	blue
VAMP5	blue
UTP4	blue
UTP3	blue
UTP20	blue
UTP14A	blue
USPL1	blue
USP54	blue
USP49	blue
USP32	blue
USP3	blue
USP2	blue
USH1C	blue
USF3	blue
URB2	blue
URB1	blue
URAD	blue
UPRT	blue
UPP1	blue
UNC45B	blue
UIMC1	blue
UHMK1	blue
UGGT1	blue
UGDH	blue
UGCG	blue
UFD1	blue
UCHL3	blue
UBXN4	blue
UBQLN4	blue
UBQLN2	blue
UBQLN1	blue
UBE4B	blue
UBE2O	blue
UBE2N	blue
UBE2J1	blue
UBE2D4	blue
UBE2D3	blue
UBB	blue
UBASH3B	blue
UBAP1	blue
UBA2	blue
UAP1	blue
UACA	blue
U2AF1	blue
TYRP1	blue
TXNRD1	blue
TXNL4B	blue
TXNDC9	blue
TXNDC12	blue
TXNDC11	blue
TXLNB	blue
TWNK	blue
TUBG1	blue
TUBE1	blue
TUBB6	blue
TUBB2A	blue
TTYH2	blue
TTLL12	blue
TTF2	blue
TTC39B	blue
TTC3	blue
TTC23L	blue
TTC21A	blue
TTC19	blue
TTC12	blue
TSTA3	blue
TSR1	blue
TSPYL5	blue
TSPYL2	blue
TSPAN32	blue
TSPAN3	blue
TSPAN13	blue
TSKS	blue
TSC22D4	blue
TSC1	blue
TSBP1-AS1	blue
TRUB1	blue
TRPV2	blue
TRPC4AP	blue
TRNAU1AP	blue
TRMT6	blue
TRMT13	blue
TRMT10A	blue
TRIP11	blue
TRIM54	blue
TRIM52	blue
TRIM45	blue
TRIM42	blue
TRIM40	blue
TRIM27	blue
TRIM23	blue
TRIM21	blue
TRIM2	blue
TRIB3	blue
TREM1	blue
TRAM1	blue
TRAK1	blue
TRAF7	blue
TRAF3IP2	blue
TRA2B	blue
TRA2A	blue
TPT1-AS1	blue
TPGS2	blue
TPD52L2	blue
TPCN1	blue
TP53INP2	blue
TP53INP1	blue
TP53	blue
TOR1AIP2	blue
TOR1AIP1	blue
TOR1A	blue
TOP1	blue
TOMM34	blue
TOM1L2	blue
TOM1	blue
TOB2P1	blue
TOB2	blue
TOB1	blue
TNRC6B	blue
TNRC6A	blue
TNR	blue
TNNT3	blue
TNNI3	blue
TNKS2	blue
TNIP2	blue
TNFRSF1A	blue
TNFRSF11B	blue
TNFRSF10B	blue
TNFRSF10A	blue
TNFAIP8L3	blue
TNFAIP6	blue
TNFAIP1	blue
TMX1	blue
TMSB10	blue
TMOD1	blue
TMF1	blue
TMEM8B	blue
TMEM80	blue
TMEM74B	blue
TMEM71	blue
TMEM70	blue
TMEM51	blue
TMEM47	blue
TMEM45A	blue
TMEM43	blue
TMEM40	blue
TMEM39B	blue
TMEM39A	blue
TMEM35A	blue
TMEM255A	blue
TMEM241	blue
TMEM236	blue
TMEM222	blue
TMEM216	blue
TMEM214	blue
TMEM206	blue
TMEM173	blue
TMEM170A	blue
TMEM165	blue
TMEM150A	blue
TMEM144	blue
TMEM138	blue
TMEM132C	blue
TMEM116	blue
TMED9	blue
TMED5	blue
TMED2	blue
TMED10	blue
TMCO6	blue
TMBIM1	blue
TM9SF3	blue
TM9SF1	blue
TM4SF1	blue
TLN2	blue
TLL2	blue
TLCD1	blue
TKT	blue
TJP2	blue
TINF2	blue
TIMP1	blue
TIGAR	blue
THUMPD2	blue
THSD4	blue
THSD1	blue
THRSP	blue
THRB	blue
THRA	blue
THNSL2	blue
THG1L	blue
THBS2	blue
THBS1	blue
THADA	blue
TGS1	blue
TGM2	blue
TGIF1	blue
TGFB1	blue
TGDS	blue
TFPI2	blue
TFPI	blue
TFE3	blue
TFDP1	blue
TFCP2	blue
TF	blue
TEX47	blue
TEX10	blue
TET1	blue
TES	blue
TERF2	blue
TENM3	blue
TEF	blue
TECPR2	blue
TEAD4	blue
TEAD2	blue
TDRD9	blue
TDG	blue
TCTN3	blue
TCTN1	blue
TCTA	blue
TCP11L2	blue
TCIRG1	blue
TCERG1	blue
TCEANC	blue
TCEAL9	blue
TBX5	blue
TBX19	blue
TBX18	blue
TBRG1	blue
TBL1X	blue
TBK1	blue
TBC1D8	blue
TBC1D4	blue
TBC1D30	blue
TBC1D22B	blue
TBC1D14	blue
TBC1D1	blue
TASP1	blue
TAS2R8	blue
TAS2R50	blue
TAS2R5	blue
TAS2R4	blue
TAS2R13	blue
TARBP1	blue
TANK	blue
TAGLN2	blue
TAF8	blue
TAF4B	blue
TAF1B	blue
TADA3	blue
TACC2	blue
SZRD1	blue
SYTL3	blue
SYT17	blue
SYT10	blue
SYNPO2L	blue
SYNE1	blue
SYBU	blue
SYAP1	blue
SURF4	blue
SUN1	blue
SUMF2	blue
SULT1C4	blue
SUGP2	blue
SUCO	blue
STYX	blue
STX2	blue
STX12	blue
STX11	blue
STRIP2	blue
STPG3	blue
STON2	blue
STOM	blue
STN1	blue
STK4	blue
STK3	blue
STIP1	blue
STEAP3	blue
STEAP1	blue
STC2	blue
STC1	blue
STAT5A	blue
STAT4	blue
STAT3	blue
STARD9	blue
STARD7-AS1	blue
STARD3NL	blue
ST8SIA5	blue
ST5	blue
SSX9P	blue
SSR2	blue
SSBP3	blue
SS18L2	blue
SRXN1	blue
SRSF9	blue
SRSF5	blue
SRSF12	blue
SRR	blue
SRPX	blue
SRPRB	blue
SRPRA	blue
SRPK1	blue
SRP72	blue
SRP19	blue
SRM	blue
SRGN	blue
SRGAP3	blue
SQOR	blue
SQLE	blue
SPX	blue
SPTLC1	blue
SPTAN1	blue
SPRY1	blue
SPRED1	blue
SPN	blue
SPINK9	blue
SPINK7	blue
SPINK6	blue
SPIN1	blue
SPI1	blue
SPHKAP	blue
SPHK1	blue
SPG7	blue
SPEF2	blue
SPCS3	blue
SPATS2L	blue
SPATA6	blue
SPACA1	blue
SP4	blue
SOS2	blue
SORL1	blue
SORCS1	blue
SORBS2	blue
SORBS1	blue
SOD2	blue
SOCS3	blue
SOAT1	blue
SNX13	blue
SNRPB	blue
SNRPA	blue
SNORD96A	blue
SNORD79	blue
SNORD77	blue
SNORD58A	blue
SNORD52	blue
SNORD50A	blue
SNORD4B	blue
SNORD4A	blue
SNORD49A	blue
SNORD44	blue
SNORD43	blue
SNORD38B	blue
SNORD38A	blue
SNORD36B	blue
SNORD28	blue
SNORD1A	blue
SNORD14E	blue
SNORD13P1	blue
SNORD116-28	blue
SNORA6	blue
SNORA33	blue
SNORA24	blue
SNORA21	blue
SNHG17	blue
SNHG12	blue
SND1-IT1	blue
SNAPC3	blue
SMYD4	blue
SMYD1	blue
SMTN	blue
SMIM10	blue
SMAD3	blue
SLN	blue
SLMAP	blue
SLFN13	blue
SLF2	blue
SLED1	blue
SLCO5A1	blue
SLCO4A1-AS1	blue
SLCO4A1	blue
SLCO2A1	blue
SLC9B2	blue
SLC8A3	blue
SLC8A1	blue
SLC7A5	blue
SLC7A2	blue
SLC7A11	blue
SLC7A1	blue
SLC6A6	blue
SLC6A13	blue
SLC5A9	blue
SLC5A6	blue
SLC52A2	blue
SLC50A1	blue
SLC4A7	blue
SLC45A4	blue
SLC44A3	blue
SLC3A2	blue
SLC39A7	blue
SLC39A14	blue
SLC39A1	blue
SLC38A9	blue
SLC38A3	blue
SLC38A11	blue
SLC37A3	blue
SLC37A2	blue
SLC36A4	blue
SLC35F6	blue
SLC35F5	blue
SLC35F1	blue
SLC35E2A	blue
SLC35C1	blue
SLC35B2	blue
SLC35A2	blue
SLC33A1	blue
SLC2A8	blue
SLC2A5	blue
SLC2A4RG	blue
SLC2A3	blue
SLC2A13	blue
SLC2A12	blue
SLC2A11	blue
SLC28A2	blue
SLC26A9	blue
SLC26A5	blue
SLC26A2	blue
SLC25A39	blue
SLC25A37	blue
SLC25A36	blue
SLC25A28	blue
SLC25A25	blue
SLC25A19	blue
SLC24A1	blue
SLC22A5	blue
SLC22A4	blue
SLC1A7	blue
SLC1A4	blue
SLC1A2	blue
SLC18B1	blue
SLC17A7	blue
SLC16A12	blue
SLC16A11	blue
SLC14A1	blue
SLC13A4	blue
SLC12A7	blue
SLC10A3	blue
SLC10A1	blue
SLAMF1	blue
SLA	blue
SIX4	blue
SIRT7	blue
SIRPA	blue
SIPA1L2	blue
SIL1	blue
SIK2	blue
SIGLEC5	blue
SIDT1	blue
SHTN1	blue
SHMT2	blue
SHKBP1	blue
SHISA5	blue
SHF	blue
SHC1	blue
SH3TC2	blue
SH3RF2	blue
SH3RF1	blue
SH3GLB1	blue
SH3D19	blue
SH3BGRL3	blue
SH2D1A	blue
SGSM1	blue
SGPP1	blue
SGMS2	blue
SGCG	blue
SGCD	blue
SGCA	blue
SFRP1	blue
SF3B5	blue
SF3B3	blue
SETD7	blue
SESN1	blue
SERTAD2	blue
SERTAD1	blue
SERPINH1	blue
SERPINE2	blue
SERPIND1	blue
SERPINB8	blue
SERPINB1	blue
SERPINA3	blue
SERPINA10	blue
SERPINA1	blue
SERP1	blue
SERINC2	blue
SEPTIN10	blue
SENP8	blue
SENP5	blue
SENP2	blue
SEMA6D	blue
SEMA6B	blue
SEMA5B	blue
SEMA4B	blue
SEMA3F	blue
SEMA3D	blue
SELENOS	blue
SELENOP	blue
SELENON	blue
SELENOM	blue
SELENOF	blue
SELE	blue
SEL1L3	blue
SEH1L	blue
SECISBP2	blue
SEC63	blue
SEC61B	blue
SEC61A1	blue
SEC31B	blue
SEC24D	blue
SEC24A	blue
SEC23B	blue
SEC22A	blue
SDR42E1	blue
SDF4	blue
SDF2L1	blue
SDC4	blue
SDAD1	blue
SCYL2	blue
SCYL1	blue
SCRN2	blue
SCN7A	blue
SCN5A	blue
SCN3B	blue
SCN1B	blue
SCGB2B2	blue
SCFD2	blue
SCAPER	blue
SCAF8	blue
SBNO2	blue
SAXO2	blue
SAT1	blue
SASH3	blue
SART3	blue
SARS	blue
SALL2	blue
SAA2	blue
S100P	blue
S100B	blue
S100A3	blue
S100A16	blue
S100A14	blue
S100A11	blue
RXYLT1	blue
RXRA	blue
RUNX1T1	blue
RUNX1	blue
RUNDC1	blue
RTTN	blue
RTN4RL1	blue
RTN4	blue
RTN1	blue
RSRC2	blue
RSPH14	blue
RSL1D1	blue
RSAD2	blue
RRP9	blue
RRP36	blue
RRP1B	blue
RRNAD1	blue
RRM2B	blue
RRBP1	blue
RRAGC	blue
RRAGA	blue
RRAD	blue
RPS7P1	blue
RPS7	blue
RPS19	blue
RPS17	blue
RPRD2	blue
RPP40	blue
RPN1	blue
RPL3L	blue
RPL36	blue
RPL35	blue
RPL31	blue
RPL28	blue
RPL23AP5	blue
RPL22L1	blue
RPL10L	blue
RPGRIP1L	blue
RPGR	blue
RPA1	blue
RORB	blue
RNU105B	blue
RNPEP	blue
RNLS	blue
RNF8	blue
RNF43	blue
RNF24	blue
RNF219	blue
RNF214	blue
RNF208	blue
RNF207	blue
RNF185-AS1	blue
RNF170	blue
RNF152	blue
RNF149	blue
RNF146	blue
RNF145	blue
RNF126	blue
RNF122	blue
RNF10	blue
RN7SL737P	blue
RMND5A	blue
RMDN2	blue
RLIM	blue
RIPOR3	blue
RIPK2	blue
RILPL2	blue
RIC3	blue
RHOXF1	blue
RHOJ	blue
RHOG	blue
RHOC	blue
RHOBTB2	blue
RHEB	blue
RHD	blue
RHBDD2	blue
RGS6	blue
RGS5	blue
RGS21	blue
RFX1	blue
RFTN2	blue
RFTN1	blue
REXO5	blue
REV1	blue
RETREG1	blue
REPS2	blue
RELB	blue
RELA	blue
REEP3	blue
REEP1	blue
RECQL4	blue
RDH13	blue
RDH11	blue
RDH10	blue
RCSD1	blue
RCOR3	blue
RCOR2	blue
RCN3	blue
RCN1	blue
RCL1	blue
RCC2	blue
RCBTB2	blue
RCBTB1	blue
RBP4	blue
RBMS1	blue
RBM4B	blue
RBM3	blue
RBM24	blue
RBL1	blue
RBFOX2	blue
RBBP8	blue
RBBP6	blue
RASSF9	blue
RASSF8	blue
RASSF5	blue
RASSF4	blue
RASL11A	blue
RASL10B	blue
RASGRP3	blue
RASGRP2	blue
RASGRP1	blue
RASEF	blue
RARRES1	blue
RARG	blue
RARB	blue
RAPGEF4	blue
RAPGEF2	blue
RAPGEF1	blue
RAP1GDS1	blue
RAP1B	blue
RANGAP1	blue
RANBP1	blue
RAMP1	blue
RALGPS1	blue
RALGAPA2	blue
RAI2	blue
RAI14	blue
RAD9B	blue
RACK1	blue
RABGAP1L	blue
RABGAP1	blue
RABEPK	blue
RABAC1	blue
RAB7A	blue
RAB5C	blue
RAB40B	blue
RAB3D	blue
RAB3A	blue
RAB35	blue
RAB34	blue
RAB32	blue
RAB31	blue
RAB29	blue
RAB20	blue
RAB15	blue
RAB13	blue
QTRT2	blue
QSOX2	blue
QKI	blue
PYGB	blue
PYDC2	blue
PXMP4	blue
PXK	blue
PXDNL	blue
PWP1	blue
PVR	blue
PUS7	blue
PUS3	blue
PUS10	blue
PUS1	blue
PUM3	blue
PUM2	blue
PTX3	blue
PTRH2	blue
PTRH1	blue
PTPRU	blue
PTPRM	blue
PTPRK	blue
PTPRE	blue
PTPRB	blue
PTPN6	blue
PTPN4	blue
PTPN3	blue
PTPN2	blue
PTPN12	blue
PTPN1	blue
PTP4A2	blue
PTOV1	blue
PTMA	blue
PTGS1	blue
PTGR2	blue
PTGIS	blue
PTGIR	blue
PTGFR	blue
PTGES	blue
PTGDR	blue
PTCH1	blue
PTBP3	blue
PTBP2	blue
PTBP1	blue
PSPH	blue
PSMG3	blue
PSME4	blue
PSMD8	blue
PSMD5	blue
PSMD3	blue
PSMD2	blue
PSMD11	blue
PSMB3	blue
PSIP1	blue
PSENEN	blue
PSAT1	blue
PRTG	blue
PRR34	blue
PRR15L	blue
PRR12	blue
PRPF8	blue
PRPF4B	blue
PRPF4	blue
PROX1	blue
PROM1	blue
PROCR	blue
PRNP	blue
PRMT5	blue
PRMT1	blue
PRKXP1	blue
PRKG1	blue
PRKD1	blue
PRKAR2B	blue
PRKAR1A	blue
PRKAA2	blue
PRICKLE3	blue
PRICKLE1	blue
PRELID1	blue
PRDX4	blue
PRDM7	blue
PRDM11	blue
PRAF2	blue
PPWD1	blue
PPRC1	blue
PPP3CC	blue
PPP3CA	blue
PPP2R3A	blue
PPP2R2A	blue
PPP1R9B	blue
PPP1R9A	blue
PPP1R3B	blue
PPP1R3A	blue
PPP1R35	blue
PPP1R1C	blue
PPP1R16A	blue
PPP1R15B	blue
PPP1R13B	blue
PPOX	blue
PPME1	blue
PPM1K	blue
PPM1H	blue
PPM1G	blue
PPM1B	blue
PPL	blue
PPIB	blue
PPFIBP2	blue
PPFIBP1	blue
PPARGC1B	blue
PPARD	blue
PPARA	blue
PPA1	blue
POR	blue
POP1	blue
PON1	blue
POMT2	blue
POLR3D	blue
POLR2D	blue
POLR1C	blue
POLR1B	blue
POLD4	blue
POGLUT1	blue
PNRC1	blue
PNPLA8	blue
PNP	blue
PNO1	blue
PNMA6A	blue
PMM2	blue
PMCHL1	blue
PM20D2	blue
PLSCR1	blue
PLPP7	blue
PLPP5	blue
PLP2	blue
PLOD3	blue
PLOD2	blue
PLIN3	blue
PLIN2	blue
PLEKHO2	blue
PLEKHO1	blue
PLEKHM1	blue
PLEKHF1	blue
PLEKHB2	blue
PLEKHA5	blue
PLEKHA2	blue
PLCXD3	blue
PLCB4	blue
PLBD2	blue
PLAUR	blue
PLAU	blue
PLA2G4C	blue
PLA2G12AP1	blue
PKP4	blue
PKP2	blue
PKD1L2	blue
PKD1L1	blue
PITPNM1	blue
PITPNC1	blue
PITPNA	blue
PIRT	blue
PIP4P1	blue
PINX1	blue
PIM1	blue
PIKFYVE	blue
PIK3R6	blue
PIK3R1	blue
PIK3C2A	blue
PIGV	blue
PIGA	blue
PI15	blue
PHYHIPL	blue
PHYHIP	blue
PHKG2	blue
PHKA2	blue
PHKA1	blue
PHGDH	blue
PHF7	blue
PHF5A	blue
PHF23	blue
PHC2	blue
PGM3	blue
PGM2L1	blue
PGM2	blue
PGM1	blue
PGLYRP2	blue
PGAP2	blue
PFN2	blue
PFN1P2	blue
PFN1	blue
PFKFB4	blue
PES1	blue
PERM1	blue
PER3	blue
PELI1	blue
PEF1	blue
PECAM1	blue
PDZRN3	blue
PDZD2	blue
PDS5A	blue
PDPN	blue
PDP1	blue
PDLIM4	blue
PDK4	blue
PDIA5	blue
PDIA4	blue
PDE8A	blue
PDE7A	blue
PDE4DIP	blue
PDE4D	blue
PDE4B	blue
PDE3B	blue
PDE1C	blue
PDE10A	blue
PDCD11	blue
PDAP1	blue
PCMTD2	blue
PCK2	blue
PCGF6	blue
PCDHB8	blue
PCDHB1	blue
PCDHA5	blue
PCDHA3	blue
PCDH7	blue
PCDH19	blue
PCBP3	blue
PCBP1	blue
PBX3	blue
PBX1	blue
PATL1	blue
PARP9	blue
PARM1	blue
PARD3B	blue
PARD3	blue
PAQR9	blue
PAPSS2	blue
PAPPA-AS1	blue
PAPPA	blue
PANK1	blue
PAM	blue
PAK2	blue
PAICS	blue
PACS2	blue
PACRG	blue
PABPC3	blue
PABPC1	blue
PAAF1	blue
PA2G4	blue
P4HB	blue
P4HA2	blue
P2RY6	blue
P2RY14	blue
P2RX3	blue
P2RX1	blue
OXTR	blue
OXSR1	blue
OXCT1	blue
OTUB1	blue
OSMR	blue
OSGEPL1	blue
OSBPL8	blue
OSBPL6	blue
OSBPL3	blue
ORMDL2	blue
ORC6	blue
OR9A2	blue
OR6C4	blue
OR5P1P	blue
OR5B21	blue
OR52A1	blue
OR51E1	blue
OR4X2	blue
OR4D10	blue
OR4C6	blue
OR2K2	blue
OR2A25	blue
OR1B1	blue
OR13C5	blue
OR12D3	blue
OR10D3	blue
OR10AD1	blue
OPTN	blue
OMA1	blue
OLFML2A	blue
OLFM4	blue
OLFM1	blue
OIP5	blue
OC90	blue
OBSL1	blue
OBSCN	blue
OAZ2	blue
NXT1	blue
NUS1	blue
NUP98	blue
NUP85	blue
NUP58	blue
NUP210	blue
NUFIP2	blue
NUDT5	blue
NUDT16P1	blue
NUDT13	blue
NUDCD3	blue
NUDCD1	blue
NTRK2	blue
NTN1	blue
NT5DC3	blue
NT5C1A	blue
NSUN4	blue
NSF	blue
NRSN2	blue
NRN1	blue
NRM	blue
NRIP1	blue
NREP	blue
NRBP1	blue
NRBF2	blue
NRARP	blue
NRAP	blue
NR4A3	blue
NR3C2	blue
NR2C2AP	blue
NR1I3	blue
NR1D2	blue
NPTX2	blue
NPR1	blue
NPLOC4	blue
NPC1	blue
NPAS2	blue
NOS3	blue
NOP58	blue
NOP2	blue
NOP16	blue
NOP14	blue
NOLC1	blue
NOD1	blue
NOC2L	blue
NOB1	blue
NNMT	blue
NMT1	blue
NMRAL1	blue
NMI	blue
NMB	blue
NLN	blue
NLE1	blue
NKTR	blue
NKRF	blue
NKAPP1	blue
NKAIN2	blue
NIPA2	blue
NINL	blue
NIM1K	blue
NIFK	blue
NIBAN2	blue
NHSL1	blue
NHP2	blue
NHLRC2	blue
NHLH2	blue
NGF	blue
NFYC	blue
NFKBIZ	blue
NFKB2	blue
NFKB1	blue
NFIX	blue
NFIB	blue
NFIA	blue
NFE2L2	blue
NF1	blue
NETO2	blue
NET1	blue
NEO1	blue
NEMP1	blue
NELFE	blue
NELFCD	blue
NEK5	blue
NEK2	blue
NEK10	blue
NEDD4L	blue
NECTIN2	blue
NECTIN1	blue
NECAB1	blue
NEBL	blue
NDUFAF7	blue
NDRG4	blue
NDRG3	blue
NCOA2	blue
NCOA1	blue
NCKAP1	blue
NCAPG2	blue
NCALD	blue
NBR2	blue
NBEA	blue
NAXD	blue
NAV1	blue
NAT9	blue
NAT10	blue
NAT1	blue
NASP	blue
NAPG	blue
NAP1L2	blue
NANS	blue
NAMPT	blue
NADSYN1	blue
NABP2	blue
NAALAD2	blue
NAA50	blue
NAA10	blue
N6AMT1	blue
N4BP2L2	blue
MYRIP	blue
MYOM3	blue
MYOM1	blue
MYO3A	blue
MYO1B	blue
MYO19	blue
MYL9	blue
MYL7	blue
MYL10	blue
MYH7B	blue
MYC	blue
MYBPC3	blue
MYBBP1A	blue
MXRA7	blue
MXI1	blue
MXD4	blue
MVP	blue
MVB12B	blue
MUC20	blue
MTX3	blue
MTUS2-AS1	blue
MTUS2	blue
MTRF1L	blue
MTRF1	blue
MTHFR	blue
MTHFD2	blue
MTHFD1L	blue
MTG2	blue
MTERF2	blue
MTDH	blue
MTCH1	blue
MTA2	blue
MT4	blue
MT2A	blue
MT1X	blue
MT1P3	blue
MT1M	blue
MT1L	blue
MT1JP	blue
MT1IP	blue
MT1HL1	blue
MT1H	blue
MT1G	blue
MT1F	blue
MT1DP	blue
MT1B	blue
MT1A	blue
MSN	blue
MSMO1	blue
MSI2	blue
MSH3	blue
MSH2	blue
MSC	blue
MRTO4	blue
MRRF	blue
MRPL17	blue
MRGPRG-AS1	blue
MPZL2	blue
MPZL1	blue
MPPED2	blue
MPP3	blue
MPO	blue
MPL	blue
MPHOSPH9	blue
MPDU1	blue
MORF4L2	blue
MOB3A	blue
MMS22L	blue
MMP8	blue
MMP15	blue
MMEL1	blue
MMAB	blue
MLXIPL	blue
MLKL	blue
MLF1	blue
MLANA	blue
MITF	blue
MIR99AHG	blue
MIR600HG	blue
MIR570HG	blue
MIR516B1	blue
MIR365A	blue
MIR32	blue
MIR30E	blue
MIR30C2	blue
MIR126	blue
MIF	blue
MIEF2	blue
MIDN	blue
MID1IP1	blue
MID1	blue
MGLL	blue
MGAT5	blue
MGAT2	blue
MGA	blue
MFSD6	blue
MFSD14A	blue
MFSD11	blue
MFN2	blue
MFAP3	blue
MEX3C	blue
METTL22	blue
METTL17	blue
MET	blue
MEOX2	blue
MEIS2	blue
MEIS1	blue
MEF2C	blue
MEF2A	blue
MEDAG	blue
MED8	blue
MED28	blue
MECOM	blue
MEA1	blue
MDM2	blue
MCUB	blue
MCTP2	blue
MCTP1	blue
MCMDC2	blue
MCMBP	blue
MCM5	blue
MCM4	blue
MCM2	blue
MCFD2	blue
MCC	blue
MBP	blue
MBOAT2	blue
MBNL2	blue
MBD4	blue
MBD2	blue
MAX	blue
MAT2A	blue
MASP2	blue
MARS	blue
MARK1	blue
MARF1	blue
MARCO	blue
2019-03-03	blue
2019-03-02	blue
MAPT	blue
MAPRE2	blue
MAPRE1	blue
MAPKAPK2	blue
MAPK4	blue
MAPK3	blue
MAPK1IP1L	blue
MAPK14	blue
MAP4K5	blue
MAP4K2	blue
MAP3K8	blue
MAP2K4	blue
MAP1B	blue
MANSC1	blue
MANF	blue
MAN2A2	blue
MAMDC2	blue
MALL	blue
MAK16	blue
MAK	blue
MAGED1	blue
MAFF	blue
MAD2L2	blue
LXN	blue
LUZP1	blue
LTBR	blue
LSP1P4	blue
LSMEM2	blue
LSM7	blue
LSM2	blue
LSG1	blue
LRTM1	blue
LRRTM3	blue
LRRK2	blue
LRRC8D	blue
LRRC8B	blue
LRRC59	blue
LRRC57	blue
LRRC53	blue
LRRC46	blue
LRRC42	blue
LRRC34	blue
LRRC32	blue
LRRC20	blue
LRRC2-AS1	blue
LRRC14B	blue
LRRC10	blue
LRP11	blue
LRP10	blue
LRFN3	blue
LPIN1	blue
LPGAT1	blue
LPCAT1	blue
LONRF2	blue
LONRF1	blue
LOC728024	blue
LOC644936	blue
LOC442028	blue
LOC441179	blue
LOC401261	blue
LOC153684	blue
LOC105374089	blue
LOC105370792	blue
LOC105369209	blue
LOC101928841	blue
LOC101927789	blue
LOC100287896	blue
LOC100130370	blue
LOC100130331	blue
LOC100129455	blue
LNX2	blue
LNX1	blue
LNPK	blue
LNPEP	blue
LMOD2	blue
LMO7	blue
LMO4	blue
LMO3	blue
LMNB1	blue
LMNA	blue
LMAN2	blue
LITAF	blue
LIPT2	blue
LIPG	blue
LINGO3	blue
LINC01951	blue
LINC01949	blue
LINC01554	blue
LINC01530	blue
LINC01128	blue
LINC00921	blue
LINC00910	blue
LINC00596	blue
LINC00527	blue
LINC00477	blue
LINC00476	blue
LINC00472	blue
LINC00471	blue
LINC00339	blue
LINC00328	blue
LINC00260	blue
LIN9	blue
LIN52	blue
LIMS2	blue
LIMK2	blue
LIMD1	blue
LILRA1	blue
LIG4	blue
LIFR	blue
LGALS3BP	blue
LETMD1	blue
LEO1	blue
LEAP2	blue
LDLRAD3	blue
LDLR	blue
LDHA	blue
LDB3	blue
LCNL1	blue
LCN10	blue
LCLAT1	blue
LBR	blue
LBH	blue
LAYN	blue
LARS2	blue
LARP6	blue
LAPTM4B	blue
LAP3	blue
LAGE3	blue
KY	blue
KRTAP5-2	blue
KRTAP4-3	blue
KRTAP23-1	blue
KRTAP13-3	blue
KRT81	blue
KRT18	blue
KRBA2	blue
KRAS	blue
KPNB1	blue
KPNA2	blue
KMT5B	blue
KLRG1	blue
KLRC4-KLRK1	blue
KLHL8	blue
KLHL5	blue
KLHL38	blue
KLHL31	blue
KLHL2	blue
KLF8	blue
KLF5	blue
KLF13	blue
KLF12	blue
KLF10	blue
KIF3B	blue
KIF3A	blue
KIF15	blue
KIAA1841	blue
KIAA1586	blue
KIAA1328	blue
KIAA1324L	blue
KIAA1217	blue
KIAA1109	blue
KIAA0586	blue
KIAA0319L	blue
KIAA0040	blue
KDSR	blue
KDM4C	blue
KDELR1	blue
KCTD20	blue
KCTD10	blue
KCNN2	blue
KCNMB2	blue
KCNK17	blue
KCNK1	blue
KCNJ2	blue
KCNJ15	blue
KCNJ13	blue
KCNE3	blue
KCND2	blue
KCNAB1	blue
KCNA2	blue
KCMF1	blue
KBTBD8	blue
KBTBD7	blue
KBTBD6	blue
KBTBD12	blue
KAZALD1	blue
KATNAL2	blue
KAT6B	blue
KARS	blue
KANK1	blue
JUNB	blue
JPH1	blue
JOSD2	blue
JOSD1	blue
JMY	blue
JMJD6	blue
JARID2	blue
JAML	blue
JAM2	blue
ITPRID2	blue
ITPKC	blue
ITPKB	blue
ITM2B	blue
ITM2A	blue
ITIH2	blue
ITGB3	blue
ITGB1	blue
ITGA5	blue
ITGA3	blue
ITGA2	blue
ISOC1	blue
ISG20	blue
IRF6	blue
IRF2BPL	blue
IRAK4	blue
IRAK3	blue
IRAK2	blue
IPPK	blue
IPO4	blue
IPMK	blue
IP6K2	blue
INTS2	blue
INTS10	blue
INPP5J	blue
INPP5A	blue
INKA2	blue
INHBB	blue
ING5	blue
ING4	blue
IMPDH2	blue
IMP4	blue
IL6ST	blue
IL6R	blue
IL6	blue
IL5	blue
IL4R	blue
IL3RA	blue
IL24	blue
IL22	blue
IL1RL1	blue
IL1RAPL1	blue
IL1RAP	blue
IL1R1	blue
IL18R1	blue
IL17RA	blue
IL15RA	blue
IL13RA1	blue
IL11RA	blue
IL10RB	blue
IL10	blue
IKBIP	blue
IGSF3	blue
IGSF10	blue
IGIP	blue
IGFLR1	blue
IGFBP4	blue
IGF2BP2-AS1	blue
IGF2BP2	blue
IFT57	blue
IFT172	blue
IFT122	blue
IFRD1	blue
IFNGR2	blue
IFNGR1	blue
IFNAR2	blue
IFITM3	blue
IFITM2	blue
IFITM1	blue
IFIT1B	blue
IFIT1	blue
IFI35	blue
IFI16	blue
IFFO1	blue
IDI2-AS1	blue
IDI2	blue
ICK	blue
ICAM2	blue
ICAM1	blue
ICA1	blue
IARS2	blue
IARS	blue
HYOU1	blue
HVCN1	blue
HTRA2	blue
HTR1F	blue
HSPBAP1	blue
HSPB8	blue
HSPA8	blue
HSPA5	blue
HSPA13	blue
HSP90AA4P	blue
HSD11B1	blue
HRH2	blue
HPRT1	blue
HPGDS	blue
HNRNPM	blue
HNRNPF	blue
HNRNPAB	blue
HNRNPA3P1	blue
HNRNPA0	blue
HMGCR	blue
HMGCLL1	blue
HMGA2-AS1	blue
HMG20A	blue
HM13	blue
HLF	blue
HLA-F-AS1	blue
HLA-F	blue
HK1	blue
HJV	blue
HIVEP2	blue
HIST1H4E	blue
HIST1H3E	blue
HIST1H2BK	blue
HIST1H2BC	blue
HIST1H2AG	blue
HIRIP3	blue
HIRA	blue
HIPK1	blue
HILPDA	blue
HIGD2B	blue
HIGD1B	blue
HIF3A	blue
HIF1A	blue
HIBCH	blue
HHEX	blue
HHATL	blue
HGS	blue
HFM1	blue
HFE	blue
HEY1	blue
HEXIM1	blue
HES1	blue
HERPUD1	blue
HERC3	blue
HERC1	blue
HEPN1	blue
HELB	blue
HECW2	blue
HEATR1	blue
HDAC8	blue
HBD	blue
HBB	blue
HAUS2	blue
HARBI1	blue
HAND2-AS1	blue
HAND2	blue
HAMP	blue
H3F3C	blue
H3F3B	blue
H1F0	blue
GYS1	blue
GUCY1A1	blue
GUCA1C	blue
GTSCR1	blue
GTPBP4	blue
GTF2IRD1	blue
GTF2I	blue
GTF2E2	blue
GSTP1	blue
GSTO1	blue
GSTM5	blue
GSTCD	blue
GSTA4	blue
GSPT1	blue
GSK3B	blue
GSE1	blue
GSDME	blue
GSC2	blue
GRWD1	blue
GRM8	blue
GRK3	blue
GRINA	blue
GRIN2A	blue
GRID1	blue
GRHL1	blue
GREM1	blue
GREB1	blue
GRAMD4	blue
GRAMD1B	blue
GRAMD1A	blue
GPX3	blue
GPRC5B	blue
GPR83	blue
GPR52	blue
GPR3	blue
GPR137C	blue
GPN2	blue
GPIHBP1	blue
GPER1	blue
GPD1	blue
GPC4	blue
GPC3	blue
GPATCH2	blue
GPAM	blue
GPALPP1	blue
GORAB	blue
GOLPH3	blue
GNPNAT1	blue
GNL3	blue
GNL2	blue
GNL1	blue
GNB2	blue
GNB1	blue
GNAI3	blue
GNAI2	blue
GNA15	blue
GMPR	blue
GMPPA	blue
GMDS	blue
GLUL	blue
GLS	blue
GLRX3	blue
GLRX	blue
GLRA1	blue
GLP2R	blue
GLOD4	blue
GLIPR1L2	blue
GLI4	blue
GLDN	blue
GJA1	blue
GHR	blue
GHDC	blue
GGT5	blue
GGCX	blue
GGCT	blue
GFRA1	blue
GFPT2	blue
GFOD1	blue
GEN1	blue
GDAP1L1	blue
GCSAM	blue
GCNT2	blue
GCLM	blue
GCAT	blue
GBE1	blue
GATM	blue
GATAD2A	blue
GAS2L3	blue
GAS2	blue
GART	blue
GARS	blue
GAREM1	blue
GAPT	blue
GAPDH	blue
GALT	blue
GALNT2	blue
GALNT18	blue
GALNT14	blue
GALNT11	blue
GALC	blue
GADD45B	blue
GABRP	blue
GABPB1	blue
GABARAPL3	blue
GABARAPL1	blue
GAB3	blue
GAB1	blue
G6PD	blue
FZD7	blue
FZD4	blue
FYCO1	blue
FXR1	blue
FURIN	blue
FUOM	blue
FTSJ3	blue
FTSJ1	blue
FTH1	blue
FSD2	blue
FRMPD4	blue
FRMD8	blue
FRMD5	blue
FRMD3	blue
FOXN3-AS2	blue
FOXN3	blue
FOXK2	blue
FOSL2	blue
FOSL1	blue
FNIP1	blue
FNDC3A	blue
FNBP1L	blue
FN3K	blue
FMO4	blue
FMO2	blue
FMNL2	blue
FMNL1	blue
FLT3	blue
FLT1	blue
FLOT2	blue
FLOT1	blue
FLJ42393	blue
FLJ34503	blue
FLACC1	blue
FKBP9P1	blue
FKBP1A	blue
FKBP14	blue
FKBP11	blue
FKBP10	blue
FJX1	blue
FITM2	blue
FILIP1	blue
FIGN	blue
FICD	blue
FHL3	blue
FGFR1	blue
FGF18	blue
FGF12	blue
FGF1	blue
FERMT2	blue
FEM1B	blue
FCN3	blue
FCHSD2	blue
FBXO7	blue
FBXO5	blue
FBXO42	blue
FBXO40	blue
FBXO4	blue
FBXL22	blue
FBL	blue
FAXDC2	blue
FAS	blue
FARSB	blue
FANCM	blue
FAM78B	blue
FAM78A	blue
FAM53B	blue
FAM50B	blue
FAM49B	blue
FAM43A	blue
FAM230I	blue
FAM222B	blue
FAM217B	blue
FAM216A	blue
FAM186B	blue
FAM186A	blue
FAM180A	blue
FAM177B	blue
FAM174B	blue
FAM13C	blue
FAM13A	blue
FAM135A	blue
FAM126B	blue
FAM122A	blue
FAM118B	blue
FAM117B	blue
FAM117A	blue
FAM111A	blue
FAM110B	blue
FADS3	blue
F2RL1	blue
F10	blue
EYS	blue
EYA1	blue
EXOSC7	blue
EXOSC4	blue
EXOG	blue
EVA1C	blue
ETV6	blue
ETS2	blue
ETS1	blue
ETNK1	blue
ETF1	blue
ERVW-1	blue
ERVMER34-1	blue
ERVK3-1	blue
ERP44	blue
ERO1A	blue
ERMP1	blue
ERLIN1	blue
ERI1	blue
ERG	blue
ERCC6L	blue
ERBB4	blue
EPS15L1	blue
EPM2AIP1	blue
EPHX2	blue
EPB41L4B	blue
EPB41L2	blue
EPB41L1	blue
EPAS1	blue
EOGT	blue
ENTPD3	blue
ENPP4	blue
ENOX1	blue
ENO3	blue
ENO1	blue
ENAM	blue
EMP3	blue
EMD	blue
ELOVL5	blue
ELOC	blue
ELMOD3	blue
ELL2	blue
ELF4	blue
[truncated: 654 more rows]

## Sheet: orange module
Table A.1 Genes in orange module
Name	Node
ZZZ3	orange
ZSCAN2	orange
ZRSR2	orange
ZRANB1	orange
ZP1	orange
ZNRD1	orange
ZNHIT2	orange
ZNF99	orange
ZNF876P	orange
ZNF852	orange
ZNF85	orange
ZNF835	orange
ZNF829	orange
ZNF800	orange
ZNF793	orange
ZNF792	orange
ZNF787	orange
ZNF778	orange
ZNF773	orange
ZNF764	orange
ZNF730	orange
ZNF720	orange
ZNF71	orange
ZNF697	orange
ZNF689	orange
ZNF688	orange
ZNF687	orange
ZNF677	orange
ZNF674	orange
ZNF668	orange
ZNF655	orange
ZNF626	orange
ZNF623	orange
ZNF609	orange
ZNF607	orange
ZNF586	orange
ZNF585B	orange
ZNF552	orange
ZNF551	orange
ZNF526	orange
ZNF517	orange
ZNF491	orange
ZNF473	orange
ZNF444	orange
ZNF436	orange
ZNF425	orange
ZNF419	orange
ZNF410	orange
ZNF408	orange
ZNF398	orange
ZNF395	orange
ZNF385A	orange
ZNF358	orange
ZNF354B	orange
ZNF354A	orange
ZNF346	orange
ZNF343	orange
ZNF335	orange
ZNF317	orange
ZNF316	orange
ZNF285	orange
ZNF282	orange
ZNF280D	orange
ZNF276	orange
ZNF275	orange
ZNF268	orange
ZNF239	orange
ZNF236	orange
ZNF232	orange
ZNF202	orange
ZNF2	orange
ZNF132	orange
ZNF131	orange
ZNF100	orange
ZMYM5	orange
ZMYM1	orange
ZKSCAN4	orange
ZFY	orange
ZFX	orange
ZFPL1	orange
ZFP82	orange
ZFP69B	orange
ZFAND2B	orange
ZFAND2A	orange
ZDHHC23	orange
ZDBF2	orange
ZCCHC8	orange
ZCCHC24	orange
ZCCHC2	orange
ZC3H12A	orange
ZBTB7B	orange
ZBTB7A	orange
ZBTB48	orange
ZBTB43	orange
ZBTB33	orange
ZBTB17	orange
ZBED5	orange
ZBED4	orange
YY1	orange
YTHDC2	orange
YPEL3	orange
YIPF3	orange
YIPF2	orange
YDJC	orange
XPC	orange
XKRX	orange
XIAP	orange
XCL1	orange
WWC3	orange
WSB1	orange
WRAP73	orange
WNT7B	orange
WNT6	orange
WNK1	orange
WIPI2	orange
WHAMM	orange
WFS1	orange
WDR77	orange
WDR70	orange
WDR64	orange
WDR55	orange
WDR41	orange
WDR26	orange
WDR19	orange
WDR13	orange
WDR11	orange
VXN	orange
VWA5A	orange
VTRNA1-1	orange
VRK3	orange
VPS72	orange
VPS35	orange
VN1R3	orange
VMA21	orange
VLDLR-AS1	orange
VLDLR	orange
VIPR2	orange
VEGFA	orange
VCPIP1	orange
VCL	orange
VAT1	orange
VASN	orange
VARS2	orange
UXS1	orange
UTY	orange
UST	orange
USP9Y	orange
USP51	orange
USP28	orange
USP27X	orange
USP20	orange
USF2	orange
USF1	orange
UPF3A	orange
UNC93B1	orange
ULK3	orange
ULBP2	orange
UHRF1BP1L	orange
UCMA	orange
UCK1	orange
UBXN6	orange
UBXN2A	orange
UBXN11	orange
UBXN1	orange
UBTFL1	orange
UBP1	orange
UBIAD1	orange
UBFD1	orange
UBE2Q1	orange
UBE2G2	orange
UBE2E4P	orange
UBC	orange
UBALD2	orange
U2AF2	orange
TYW1B	orange
TYRO3	orange
TXNRD2	orange
TXLNGY	orange
TXLNG	orange
TWIST2	orange
TUSC2	orange
TUSC1	orange
TUBAL3	orange
TUBA4A	orange
TUBA1A	orange
TTTY14	orange
TTTY13	orange
TTTY10	orange
TTR	orange
TTN	orange
TTLL2	orange
TTC9C	orange
TTC9B	orange
TTC30B	orange
TTC26	orange
TSSC4	orange
TSR3	orange
TSPO	orange
TSPEAR-AS2	orange
TSPAN6	orange
TSPAN18	orange
TSPAN17	orange
TSPAN14	orange
TSNARE1	orange
TSKU	orange
TSEN34	orange
TRNT1	orange
TRNP1	orange
TRMT2A	orange
TRIR	orange
TRIP4	orange
TRIP10	orange
TRIOBP	orange
TRIM63	orange
TRIM62	orange
TRIM55	orange
TRIM28	orange
TRAT1	orange
TRAPPC1	orange
TRAM1L1	orange
TRAF6	orange
TRAF3	orange
TRAF1	orange
TRABD	orange
TPTE2P3	orange
TPT1	orange
TPP2	orange
TPGS1	orange
TP73-AS1	orange
TP53I3	orange
TP53BP1	orange
TOX4	orange
TOR3A	orange
TOR2A	orange
TOMM40	orange
TOMM20L	orange
TNNC2	orange
TNKS1BP1	orange
TNIP3	orange
TNFSF10	orange
TNFRSF21	orange
TNFRSF1B	orange
TNFRSF19	orange
TNFRSF11A	orange
TNFRSF10D	orange
TNFAIP8L1	orange
TNFAIP2	orange
TMUB1	orange
TMTC4	orange
TMSB4Y	orange
TMLHE-AS1	orange
TMEM8A	orange
TMEM88	orange
TMEM81	orange
TMEM74	orange
TMEM67	orange
TMEM60	orange
TMEM54	orange
TMEM51-AS1	orange
TMEM41B	orange
TMEM263	orange
TMEM234	orange
TMEM219	orange
TMEM18	orange
TMEM179B	orange
TMEM160	orange
TMEM14EP	orange
TMEM14A	orange
TMEM140	orange
TMEM132D	orange
TMEM132A	orange
TMEM121	orange
TMEM120B	orange
TMEM115	orange
TMEM109	orange
TMEM106A	orange
TMEFF2	orange
TMED8	orange
TMED6	orange
TMED3	orange
TMED1	orange
TMCO2	orange
TMC5	orange
TM9SF4	orange
TM6SF1	orange
TM4SF4	orange
TM4SF18	orange
TLE3	orange
TLCD2	orange
TIMP3	orange
TIGD7	orange
TIA1	orange
THYN1	orange
THOP1	orange
THOC1	orange
THEM4	orange
THAP5	orange
TGFBI	orange
TFRC	orange
TFAP4	orange
TEX38	orange
TEX14	orange
TERC	orange
TENM2	orange
TEKT1	orange
TEDDM1	orange
TDRP	orange
TDRD10	orange
TDP2	orange
TDP1	orange
TDH	orange
TDGF1P3	orange
TCTEX1D4	orange
TCTEX1D1	orange
TCP10L	orange
TCL6	orange
TCIM	orange
TCF3	orange
TCF20	orange
TCEAL3	orange
TCEA3	orange
TCEA1	orange
TCAIM	orange
TBX20	orange
TBX2	orange
TBRG4	orange
TBL3	orange
TBL2	orange
TBKBP1	orange
TBC1D9B	orange
TBC1D24	orange
TBC1D21	orange
TAS2R38	orange
TAS2R20	orange
TARBP2	orange
TAPBPL	orange
TAOK3	orange
TAL2	orange
TAF6L	orange
TAF5	orange
TAF4	orange
TAF1A	orange
TAF11	orange
TAF10	orange
TADA2A	orange
TACR1	orange
SYVN1	orange
SYT4	orange
SYPL2	orange
SYNM	orange
SYNJ2	orange
SYNDIG1	orange
SYNCRIP	orange
SYDE2	orange
SYDE1	orange
SYCP2L	orange
SWI5	orange
SVIP	orange
SURF6	orange
SURF2	orange
SUPT7L	orange
SUMO3	orange
SULF2	orange
STYXL1	orange
STXBP1	orange
STX5	orange
STX4	orange
STUB1	orange
STRN4	orange
STRADA	orange
STK40	orange
STK32C	orange
STK25	orange
STK19	orange
STK17A	orange
STK16	orange
STK11	orange
STEAP2	orange
STAMBP	orange
STAM2	orange
STAC2	orange
ST8SIA6	orange
ST8SIA4	orange
ST6GALNAC6	orange
ST6GALNAC2	orange
ST3GAL4	orange
ST3GAL3	orange
ST3GAL2	orange
ST14	orange
SSRP1	orange
SRSF8	orange
SRSF6	orange
SRSF4	orange
SRSF1	orange
SRRT	orange
SRD5A1	orange
SPTY2D1	orange
SPTA1	orange
SPRYD3	orange
SPRR3	orange
SPOUT1	orange
SPOP	orange
SPINK5	orange
SPINDOC	orange
SPIN2A	orange
SPIDR	orange
SPDYE7P	orange
SPDYE3	orange
SPATS2	orange
SPATC1L	orange
SPATA5L1	orange
SPATA1	orange
SPART-AS1	orange
SPARCL1	orange
SPAG1	orange
SPACA9	orange
SPA17	orange
SP110	orange
SP100	orange
SP1	orange
SOX5	orange
SOX30	orange
SOX18	orange
SOS1	orange
SOCS5	orange
SNX8	orange
SNX4	orange
SNX27	orange
SNX24	orange
SNX21	orange
SNX19	orange
SNX11	orange
SNX10	orange
SNX1	orange
SNORD96B	orange
SNORD95	orange
SNORD94	orange
SNORD83B	orange
SNORD83A	orange
SNORD81	orange
SNORD8	orange
SNORD75	orange
SNORD74	orange
SNORD7	orange
SNORD63	orange
SNORD61	orange
SNORD60	orange
SNORD59B	orange
SNORD55	orange
SNORD54	orange
SNORD51	orange
SNORD46	orange
SNORD41	orange
SNORD32B	orange
SNORD21	orange
SNORD15B	orange
SNORD15A	orange
SNORD14C	orange
SNORD13P3	orange
SNORD13P2	orange
SNORD12C	orange
SNORD116-27	orange
SNORD116-26	orange
SNORD116-25	orange
SNORD116-24	orange
SNORD116-23	orange
SNORD116-22	orange
SNORD116-16	orange
SNORD116-15	orange
SNORD116-14	orange
SNORD116-13	orange
SNORD116-12	orange
SNORD116-11	orange
SNORD116-1	orange
SNORD115-24	orange
SNORD114-26	orange
SNORD114-2	orange
SNORD113-3	orange
SNORD105	orange
SNORD104	orange
SNORD102	orange
SNORA80E	orange
SNORA75	orange
SNORA74A	orange
SNORA71D	orange
SNORA71A	orange
SNORA70G	orange
SNORA70F	orange
SNORA70E	orange
SNORA69	orange
SNORA68	orange
SNORA65	orange
SNORA60	orange
SNORA5A	orange
SNORA58	orange
SNORA54	orange
SNORA52	orange
SNORA50A	orange
SNORA49	orange
SNORA41	orange
SNORA3B	orange
SNORA3A	orange
SNORA30	orange
SNORA2A	orange
SNORA29	orange
SNORA28	orange
SNORA23	orange
SNORA20	orange
SNORA16B	orange
SNORA14A	orange
SNORA13	orange
SNORA10	orange
SNCG	orange
SNAPC4	orange
SNAPC2	orange
SMPD2	orange
SMNDC1	orange
SMIM3	orange
SMCP	orange
SMCO3	orange
SMARCB1	orange
SMAD2	orange
SLFN5	orange
SLC8B1	orange
SLC51A	orange
SLC4A2	orange
SLC45A2	orange
SLC44A2	orange
SLC43A2	orange
SLC38A10	orange
SLC35G1	orange
SLC35E4	orange
SLC35E1	orange
SLC35C2	orange
SLC35A3	orange
SLC30A5	orange
SLC2A10	orange
SLC2A1	orange
SLC27A6	orange
SLC27A5	orange
SLC27A4	orange
SLC26A10	orange
SLC25A5	orange
SLC25A21	orange
SLC25A1	orange
SLC22A23	orange
SLC22A2	orange
SLC20A2	orange
SLC1A3	orange
SLC16A14	orange
SLC16A10	orange
SLC15A4	orange
SLC15A2	orange
SLC12A2	orange
SLC11A2	orange
SLBP	orange
SKOR1	orange
SIRT2	orange
SHOX	orange
SHLD1	orange
SHISA6	orange
SHFL	orange
SHE	orange
SHARPIN	orange
SH3GLB2	orange
SH3GL1	orange
SH3BP4	orange
SH3BP2	orange
SH2B1	orange
SGTA	orange
SGSM3	orange
SGK1	orange
SFT2D2	orange
SFPQ	orange
SF3B4	orange
SF3B1	orange
SF3A2	orange
SETD1B	orange
SESTD1	orange
SESN2	orange
SERPINC1	orange
SERINC4	orange
SERINC3	orange
SERINC1	orange
SERGEF	orange
SEPTIN1	orange
SEMA4G	orange
SEMA3C	orange
SELENOH	orange
SEL1L2	orange
SECTM1	orange
SEC61A2	orange
SDE2	orange
SCPEP1	orange
SCN9A	orange
SCN3A	orange
SCD5	orange
SCARNA9L	orange
SCARNA7	orange
SCARNA6	orange
SCARNA5	orange
SCARNA4	orange
SCARNA17	orange
SCARNA12	orange
SCARNA11	orange
SCARNA10	orange
SCARNA1	orange
SCARF1	orange
SCAND1	orange
SCAMP1	orange
SAYSD1	orange
SAV1	orange
SARM1	orange
SARAF	orange
SAMD1	orange
S100A2	orange
RUSC1-AS1	orange
RUFY1	orange
RTN3	orange
RTL8B	orange
RTL8A	orange
RTL6	orange
RSRC1	orange
RS1	orange
RRP7BP	orange
RRP7A	orange
RRP1	orange
RPUSD4	orange
RPS6KB2	orange
RPS6KA4	orange
RPS4Y2	orange
RPS4Y1	orange
RPS21	orange
RPS19BP1	orange
RPS15	orange
RPPH1	orange
RPP25	orange
RPL27A	orange
RPL23AP32	orange
RPL13AP3	orange
RP9P	orange
RP9	orange
ROM1	orange
ROBO4	orange
RNU6ATAC	orange
RNU5E-1	orange
RNU5D-1	orange
RNU5B-1	orange
RNU5A-1	orange
RNU4ATAC	orange
RNU4-2	orange
RNU4-1	orange
RNU12	orange
RNPS1	orange
RNPC3	orange
RNH1	orange
RNF6	orange
RNF216P1	orange
RNF19B	orange
RNF187	orange
RNF169	orange
RNF138	orange
RNF126P1	orange
RNF125	orange
RNF121	orange
RND1	orange
RN7SK	orange
RMRP	orange
RMND1	orange
RMI1	orange
RMDN3	orange
RMC1	orange
RIN1	orange
RIMS1	orange
RILPL1	orange
RILP	orange
RIC8A	orange
RIBC2	orange
RHOU	orange
RGS17	orange
RGS16	orange
RFXANK	orange
RFX4	orange
RFWD3	orange
RFT1	orange
RFC3	orange
REXO4	orange
REXO1	orange
RETREG2	orange
RESP18	orange
RELL1	orange
REG1A	orange
REEP4	orange
RCC1L	orange
RBPJ	orange
RBM8A	orange
RBM39	orange
RBM25	orange
RBM22	orange
RBM19	orange
RBM15B	orange
RBM15	orange
RBM12B	orange
RBCK1	orange
RASSF3	orange
RASA3	orange
RASA2	orange
RARA	orange
RAP2C	orange
RANBP3	orange
RAMP3	orange
RALY	orange
RALGDS	orange
RALBP1	orange
RALB	orange
RAI1	orange
RADX	orange
RAD51B	orange
RAD23A	orange
RABL6	orange
RABGEF1	orange
RAB3IL1	orange
RAB11FIP5	orange
RAB11B	orange
R3HDM4	orange
R3HCC1L	orange
QPCTL	orange
PYM1	orange
PYGO2	orange
PUSL1	orange
PUM1	orange
PTPRG	orange
PTGES2	orange
PTGDR2	orange
PTEN	orange
PSTPIP2	orange
PSMG1	orange
PSMC3IP	orange
PSMB10	orange
PRTFDC1	orange
PRSS48	orange
PRRC2B	orange
PRRC1	orange
PRR3	orange
PRPF31	orange
PRPF3	orange
PRPF19	orange
PROX2	orange
PROCA1	orange
PRKY	orange
PRKD2	orange
PRKAA1	orange
PRG4	orange
PREP	orange
PREB	orange
PQLC3	orange
PQLC1	orange
PQBP1	orange
PPP6R2	orange
PPP6R1	orange
PPP4R2	orange
PPP4R1L	orange
PPP4C	orange
PPP3CB	orange
PPP2R5E	orange
PPP2R5B	orange
PPP2R2D	orange
PPP1R3F	orange
PPP1R3C	orange
PPP1R37	orange
PPP1R2	orange
PPP1R17	orange
PPP1R12C	orange
PPP1R11	orange
PPP1CB	orange
PPP1CA	orange
PPIL2	orange
PPIC	orange
PPFIA2	orange
PPARGC1A	orange
PP2D1	orange
POU3F3	orange
POMGNT2	orange
POLRMT	orange
POLR3H	orange
POLR3C	orange
POLR1A	orange
POLG	orange
POLE3	orange
POLDIP3	orange
POGLUT2	orange
POFUT1	orange
PNPLA6	orange
PMS1	orange
PMP22	orange
PMP2	orange
PMAIP1	orange
PLXNB2	orange
PLP1	orange
PLLP	orange
PLET1	orange
PLEKHM2	orange
PLCD4	orange
PLBD1	orange
PLAC4	orange
PLAAT5	orange
PLAAT1	orange
PLA2G7	orange
PLA2G15	orange
PKNOX1	orange
PKN3	orange
PKN2	orange
PKN1	orange
PKIG	orange
PKDREJ	orange
PKD2L2	orange
PITX2	orange
PITPNM2	orange
PITPNB	orange
PISD	orange
PIP5K1A	orange
PIP4K2A	orange
PIGX	orange
PIGT	orange
PIGQ	orange
PIGO	orange
PIAS4	orange
PHLDB3	orange
PHLDA2	orange
PHF11	orange
PHF10	orange
PHEX	orange
PHACTR2	orange
PGS1	orange
PGGT1B	orange
PGAP3	orange
PGAM5	orange
PFKL	orange
PFKFB3	orange
PFAS	orange
PEX5	orange
PEX16	orange
PEX11G	orange
PEMT	orange
PELP1	orange
PELI3	orange
PDSS1	orange
PDRG1	orange
PDPK1	orange
PDK3	orange
PDGFB	orange
PDE9A	orange
PDE3A	orange
PDCD7	orange
PCYT2	orange
PCYT1A	orange
PCYOX1L	orange
PCSK6	orange
PCSK2	orange
PCNX3	orange
PCDHB9	orange
PCDHB2	orange
PCDHB18P	orange
PCDHB13	orange
PCDHA7	orange
PCDH9	orange
PCDH15	orange
PCDH12	orange
PCBP4	orange
PBDC1	orange
PAXX	orange
PAXIP1	orange
PAXBP1	orange
PAX4	orange
PATL2	orange
PARP12	orange
PAMR1	orange
PALLD	orange
PAK3	orange
PABPC4	orange
P4HA1	orange
P2RY8	orange
P2RY1	orange
OXLD1	orange
OVOS2	orange
OTULINL	orange
OTULIN	orange
OTUD6B	orange
OTUD5	orange
OSCP1	orange
ORC2	orange
ORAI1	orange
OR8J3	orange
OR7G2	orange
OR6Y1	orange
OR52L1	orange
OR52I1	orange
OR52D1	orange
OR52B4	orange
OR4Q3	orange
OR4C3	orange
OR3A2	orange
OR2Y1	orange
OR1N2	orange
OR1L4	orange
OR13C4	orange
OR10J5	orange
OPN3	orange
OPN1SW	orange
ONECUT2	orange
OLAH	orange
OGT	orange
ODF3B	orange
ODC1	orange
ODAPH	orange
OAT	orange
NXNL1	orange
NUPR1	orange
NUP93	orange
NUP35	orange
NUP210L	orange
NUP155	orange
NUDT9P1	orange
NUDT16	orange
NUCB1	orange
NTRK3	orange
NTAN1	orange
NT5DC4	orange
NT5C3B	orange
NT5C	orange
NSMF	orange
NRTN	orange
NRROS	orange
NRGN	orange
NR2F6	orange
NR1H2	orange
NR0B1	orange
NPY6R	orange
NPVF	orange
NPTN	orange
NPM3	orange
NPHP1	orange
NPBWR1	orange
NPB	orange
NOVA1	orange
NOTCH1	orange
NOS1	orange
NOP53	orange
NOL12	orange
NOG	orange
NMRK1	orange
NMNAT2	orange
NME4	orange
NME3	orange
NLRP2	orange
NLK	orange
NLGN2	orange
NKX2-3	orange
NKAP	orange
NID1	orange
NHEJ1	orange
NFE2L1	orange
NFATC2IP	orange
NEXN	orange
NEU1	orange
NENF	orange
NEMP2	orange
NEK6	orange
NECAP2	orange
NDUFA4L2	orange
NDUFA13	orange
NDST2	orange
NDRG1	orange
NDN	orange
NDEL1	orange
NCOR1	orange
NCOA7	orange
NCOA5	orange
NCOA3	orange
NCLN	orange
NCL	orange
NCK2	orange
NCAPH2	orange
NCAM2	orange
NAPRT	orange
NAPEPLD	orange
NAPA	orange
NAP1L1	orange
NANOS1	orange
NANOGP1	orange
NAIP	orange
NAGK	orange
NAB2	orange
NAB1	orange
NAA30	orange
MYSM1	orange
MYO16	orange
MYLK4	orange
MYCT1	orange
MYCL	orange
MXD3	orange
MVK	orange
MVD	orange
MVB12A	orange
MUCL3	orange
MTX1	orange
MTSS1	orange
MTMR12	orange
MTF1	orange
MTA1	orange
MSX2	orange
MSRB2	orange
MSL3	orange
MSL1	orange
MS4A8	orange
MRPS2	orange
MRPL9	orange
MRPL49	orange
MRPL4	orange
MRI1	orange
MRGBP	orange
MPV17L2	orange
MPV17	orange
MPST	orange
MPPE1	orange
MPP7	orange
MPP6	orange
MPG	orange
MOSPD3	orange
MORN1	orange
MORC2	orange
MON1A	orange
MOGS	orange
MOB2	orange
MMP11	orange
MLLT1	orange
MLF2	orange
MIRLET7I	orange
MIRLET7G	orange
MIRLET7F1	orange
MIRLET7D	orange
MIRLET7C	orange
MIRLET7A2	orange
MIRLET7A1	orange
MIR99A	orange
MIR504	orange
MIR455	orange
MIR375	orange
MIR331	orange
MIR330	orange
MIR30C1	orange
MIR28	orange
MIR26A2	orange
MIR222	orange
MIR221	orange
MIR218-1	orange
MIR181B2	orange
MIR181B1	orange
MIR16-1	orange
MIR15A	orange
MIR147A	orange
MIR130A	orange
MIR125B1	orange
MIR103A2	orange
MIR103A1	orange
MINPP1	orange
MINK1	orange
MIIP	orange
MIGA1	orange
MICALL1	orange
MGST3	orange
MGC32805	orange
MGC27345	orange
MGAT4C	orange
MGAT4A	orange
MGAT3	orange
MFSD8	orange
MFSD4B	orange
MFSD4A	orange
MFSD12	orange
MFSD1	orange
MFHAS1	orange
MFAP3L	orange
METTL9	orange
METTL8	orange
METTL7A	orange
METTL4	orange
METTL3	orange
METTL26	orange
METTL25	orange
METTL15	orange
METTL1	orange
MESP1	orange
MESD	orange
MEGF9	orange
MED29	orange
MED20	orange
MED19	orange
MDGA1	orange
MCU	orange
MCRIP2	orange
MCRIP1	orange
MCOLN1	orange
MCM9	orange
MCM3AP	orange
MC1R	orange
MBTD1	orange
MBNL3	orange
MBD3	orange
MAZ	orange
MAVS	orange
MARK4	orange
2019-03-09	orange
MAPKAPK5	orange
MAPK8	orange
MAPK7	orange
MAP7D3	orange
MAP3K6	orange
MAP3K14-AS1	orange
MAP3K14	orange
MAP3K13	orange
MAP3K11	orange
MAP3K10	orange
MAP2K6	orange
MAP2K2	orange
MAN2B1	orange
MAN1C1	orange
MAGOHB	orange
MAF1	orange
MAF	orange
MAATS1	orange
LZTS1-AS1	orange
LZTR1	orange
LYSMD1	orange
LYPLA2	orange
LYAR	orange
LY6E	orange
LTO1	orange
LSM4	orange
LSM11	orange
LRWD1	orange
LRRC8C	orange
LRRC66	orange
LRRC37A6P	orange
LRRC25	orange
LRRC23	orange
LRRC14	orange
LRPAP1	orange
LRIG2	orange
LOXHD1	orange
LOC729603	orange
LOC646903	orange
LOC401191	orange
LOC401040	orange
LOC400446	orange
LOC375196	orange
LOC202181	orange
LOC107987020	orange
LOC105370720	orange
LOC101929762	orange
LOC101927770	orange
LOC100505549	orange
LOC100291105	orange
LOC100132686	orange
LMNB2	orange
LMBR1L	orange
LMBR1	orange
LMAN1L	orange
LINC01963	orange
LINC01783	orange
LINC01599	orange
LINC01560	orange
LINC01556	orange
LINC01366	orange
LINC01341	orange
LINC01126	orange
LINC00917	orange
LINC00597	orange
LINC00574	orange
LINC00525	orange
LINC00346	orange
LINC00312	orange
LINC00268	orange
LINC00200	orange
LINC00115	orange
LINC00029	orange
LIG3	orange
LHFPL4	orange
LHCGR	orange
LGR6	orange
LGI2	orange
LGALS2	orange
LETM2	orange
LETM1	orange
LEP	orange
LDLRAP1	orange
LDLRAD1	orange
LARP1	orange
LAMP5	orange
LAMP1	orange
LAMB3	orange
LALBA	orange
KXD1	orange
KSR1	orange
KRTAP19-2	orange
KRT33B	orange
KRI1	orange
KNOP1	orange
KLK14	orange
KLHL9	orange
KLHL35	orange
KLHL3	orange
KLHL28	orange
KLHL20	orange
KLHL12	orange
KLHL11	orange
KLHL10	orange
KLHDC8A	orange
KLF16	orange
KLC2	orange
KIZ	orange
KIRREL2	orange
KIFC3	orange
KIF6	orange
KIF1B	orange
KIAA2026	orange
KIAA1549	orange
KIAA1147	orange
KIAA0930	orange
KIAA0087	orange
KHDRBS3	orange
KHDRBS1	orange
KEAP1	orange
KDM6A	orange
KDM5D	orange
KDM5C	orange
KDM1B	orange
KCTD8	orange
KCTD6	orange
KCTD11	orange
KCNQ4	orange
KCNK2	orange
KCNJ6	orange
KCNIP3	orange
KCNIP1	orange
KAZN	orange
KATNBL1	orange
KATNA1	orange
KAT8	orange
JMJD8	orange
JADE2	orange
ITSN1	orange
ITPKA	orange
ITLN1	orange
ITGA6	orange
IST1	orange
IRX4	orange
IRX3	orange
IRX2	orange
IRF9	orange
IRF3	orange
IRF2BP1	orange
IRF1	orange
IRAK1	orange
IQSEC3	orange
IQCD	orange
IQCB1	orange
IPCEF1	orange
INTS9	orange
INTS5	orange
INTS11	orange
INPP5K	orange
INCENP	orange
IMPAD1	orange
ILKAP	orange
ILF3	orange
IL15	orange
IKZF5	orange
IKBKB	orange
IGHV1OR21-1	orange
IGFBP7	orange
IGFBP3	orange
IGF2BP3	orange
IFT20	orange
IFNG	orange
IFNA13	orange
IFITM5	orange
IFI27L2	orange
IFI27	orange
IDUA	orange
IDS	orange
IDI1	orange
ICMT	orange
ICE1	orange
HYLS1	orange
HSPBP1	orange
HSPA12A	orange
HSP90AB4P	orange
HSF2	orange
HSD11B1L	orange
HS6ST3	orange
HS3ST5	orange
HRH1	orange
HRAS	orange
HPN	orange
HPCAL4	orange
HPCAL1	orange
HOXA7	orange
HOMER1	orange
HNRNPLL	orange
HNRNPL	orange
HNRNPH1	orange
HNRNPDL	orange
HNRNPA2B1	orange
HMX1	orange
HMGN4	orange
HMGN2P46	orange
HMGN1	orange
HMGB3	orange
HMGB2	orange
HMGA1	orange
HMG20B	orange
HMBOX1	orange
HLX	orange
HLA-DMA	orange
HJURP	orange
HIST3H2BB	orange
HIST1H4F	orange
HIST1H4D	orange
HIST1H4C	orange
HIST1H2BG	orange
HIST1H2AL	orange
HIST1H2AJ	orange
HIST1H2AC	orange
HIST1H2AB	orange
HIPK3	orange
HHAT	orange
HES4	orange
HEATR5B	orange
HDLBP	orange
HDHD2	orange
HDGFL3	orange
HDGFL2	orange
HDGF	orange
HDAC6	orange
HCN1	orange
HCFC1R1	orange
HBQ1	orange
HBE1	orange
HAUS1	orange
HARS	orange
HACD4	orange
HACD2	orange
HABP4	orange
H6PD	orange
H2AFX	orange
GYPC	orange
GVINP1	orange
GUSBP5	orange
GTF3C5	orange
GTF3C4	orange
GTF2F1	orange
GTF2A1	orange
GSTM1	orange
GSK3A	orange
GSC	orange
GRN	orange
GRK6	orange
GRK2	orange
GRK1	orange
GRIPAP1	orange
GRAMD2B	orange
GPS1	orange
GPRC5C	orange
GPR82	orange
GPR22	orange
GPR21	orange
GPR183	orange
GPR179	orange
GPR171	orange
GPR17	orange
GPR160	orange
GPR108	orange
GPM6B	orange
GPATCH3	orange
GPATCH11	orange
GPAT4	orange
GPAT3	orange
GPANK1	orange
GPAA1	orange
GOSR1	orange
GORASP1	orange
GNGT2	orange
GNG5	orange
GNG11	orange
GNB5	orange
GNB4	orange
GNAL	orange
GNA12	orange
GLYATL2	orange
GLTP	orange
GLT8D1	orange
GLT1D1	orange
GLS2	orange
GLMN	orange
GLIS3-AS1	orange
GLIPR1L1	orange
GLDC	orange
GLCE	orange
GLB1L	orange
GK3P	orange
GJC1	orange
GIPR	orange
GIPC1	orange
GIMAP8	orange
GID8	orange
GHRL	orange
GGTLC1	orange
GGA3	orange
GFRA3	orange
GFOD2	orange
GEMIN4	orange
GEM	orange
GDPGP1	orange
GDF15	orange
GDAP2	orange
GDA	orange
GCNT7	orange
GCN1	orange
GBGT1	orange
GBF1	orange
GBAP1	orange
GATA4	orange
GATA3-AS1	orange
GANAB	orange
GALNT5	orange
GALNS	orange
GALK1	orange
GADD45GIP1	orange
GABPA	orange
GAA	orange
FZR1	orange
FZD8	orange
FZD3	orange
FRYL	orange
FRS2	orange
FRMD4A	orange
FRAS1	orange
FPGS	orange
FOXO4	orange
FOLR3	orange
FNDC9	orange
FMO6P	orange
FMO5	orange
FLJ20712	orange
FLII	orange
FLAD1	orange
FKBP9	orange
FKBP8	orange
FKBP7	orange
FIZ1	orange
FGL2	orange
FGFRL1	orange
FGF6	orange
FGF11	orange
FGD4	orange
FES	orange
FERMT1	orange
FBXW5	orange
FBXW11	orange
FBXO6	orange
FBXO45	orange
FBXO30	orange
FBXO11	orange
FBXL19	orange
FBXL12	orange
FBP1	orange
FBLL1	orange
FASTK	orange
FARSA	orange
FAR2	orange
FANCC	orange
FAM98C	orange
FAM91A1	orange
FAM89B	orange
FAM86EP	orange
FAM76A	orange
FAM53C	orange
FAM50A	orange
FAM43B	orange
FAM3A	orange
FAM32A	orange
FAM234B	orange
FAM230B	orange
FAM222A-AS1	orange
FAM20C	orange
FAM173A	orange
FAM171A1	orange
FAM168B	orange
FAM167B	orange
FAM167A-AS1	orange
FAM167A	orange
FAM151A	orange
FAM13B	orange
FAM135B	orange
FAM122B	orange
FAM120AOS	orange
FAM120A	orange
FAM118A	orange
FAM114A2	orange
FAM110D	orange
FAM110A	orange
FABP2	orange
EZR	orange
EYA4	orange
EXTL3	orange
EXOSC6	orange
EXO1	orange
EVI5L	orange
EVC2	orange
ETNK2	orange
ETFBKMT	orange
ESR2	orange
ERVFRD-2	orange
ERH	orange
EREG	orange
ERCC2	orange
EPS15	orange
EPN1	orange
EPCAM	orange
EPB41	orange
EP400P1	orange
ENTR1	orange
ENTPD6	orange
ENSA	orange
ENPP6	orange
ENOPH1	orange
ENKD1	orange
ENGASE	orange
EML3	orange
EMCN	orange
ELP1	orange
ELOVL2	orange
ELOB	orange
ELOA	orange
ELMO1	orange
ELL	orange
ELK4	orange
ELK3	orange
EIF5A	orange
EIF4H	orange
EIF4G2	orange
EIF4ENIF1	orange
EIF4E2	orange
EIF2S3B	orange
EIF2S3	orange
EIF1AY	orange
EIF1AX	orange
EIF1AD	orange
EHD1	orange
EHBP1L1	orange
EGFL7	orange
EFNB2	orange
EEFSEC	orange
EEF1A2	orange
EDC3	orange
EBI3	orange
E2F6	orange
DZIP1L	orange
DYRK4	orange
DYNLL2	orange
DYNC2H1	orange
DUSP7	orange
DUSP18	orange
DUS3L	orange
DUS2	orange
DTL	orange
DRD4	orange
DRC1	orange
DRAP1	orange
DPY19L1	orange
DPPA5	orange
DPP9	orange
DPP7	orange
DPP6	orange
DPP3	orange
DPH3P1	orange
DONSON	orange
DOLPP1	orange
DOLK	orange
DOK3	orange
DOHH	orange
DNTTIP1	orange
DNPEP	orange
DNALI1	orange
DNAJC5	orange
DNAJC17	orange
DNAJB4	orange
DNAJB2	orange
DNAJB12	orange
DNAJB1	orange
DNAH3	orange
DNAH17	orange
DMTN	orange
DMAC2L	orange
DLG4	orange
DIPK2B	orange
DIAPH2-AS1	orange
DHX8	orange
DHX40	orange
DHX37	orange
DHX30	orange
DHRS13	orange
DGKB	orange
DGCR6L	orange
DGAT2	orange
DET1	orange
DES	orange
DEF8	orange
DEDD2	orange
DEAF1	orange
DDX60L	orange
DDX55	orange
DDX49	orange
DDX41	orange
DDX3Y	orange
DDX3X	orange
DDX24	orange
DDX23	orange
DDX19B	orange
DDIT3	orange
DDHD1	orange
DDB1	orange
DDA1	orange
DCUN1D1	orange
DCPS	orange
DCLRE1B	orange
DCAF8	orange
DCAF12L2	orange
DCAF12	orange
DBNL	orange
DBIL5P2	orange
DAW1	orange
DAND5	orange
DAG1	orange
DACH1	orange
CYTH2	orange
CYREN	orange
CYP46A1	orange
CYP3A4	orange
CYP2B7P	orange
CYP20A1	orange
CYGB	orange
CYB5D2	orange
CXorf38	orange
CXCR6	orange
CXCL6	orange
CXCL3	orange
CXCL16	orange
CX3CR1	orange
CWC25	orange
CUEDC1	orange
CTTN	orange
CTSZ	orange
CTSO	orange
CTSE	orange
CTNNA1	orange
CTDSP2	orange
CTDSP1	orange
CTDP1	orange
CTCFL	orange
CTBP1	orange
CT75	orange
CSTF3	orange
CSTF2T	orange
CSTB	orange
CSNK2A2	orange
CSNK1D	orange
CSK	orange
CSDC2	orange
CRYM-AS1	orange
CRYL1	orange
CRYBA1	orange
CRTC2	orange
CRLF3	orange
CRCT1	orange
CRACR2A	orange
CPSF4	orange
CPOX	orange
CPN2	orange
CPLANE2	orange
CPA3	orange
COX7B2	orange
COPE	orange
COL23A1	orange
COG5	orange
COASY	orange
CNTROB	orange
CNPY4	orange
CNPY3	orange
CNPPD1	orange
CNOT9	orange
CNOT4	orange
CNOT1	orange
CNN2	orange
CMTM4	orange
CMPK1	orange
CLVS2	orange
CLTB	orange
CLTA	orange
CLOCK	orange
CLN8	orange
CLN6	orange
CLIC5	orange
CLEC4A	orange
CLEC1A	orange
CLEC10A	orange
CLDN1	orange
CLCN7	orange
CLCN3	orange
CLCC1	orange
CIRBP-AS1	orange
CIDEB	orange
CIB2	orange
CHTF8	orange
CHSY3	orange
CHST2	orange
CHST14	orange
CHRNA1	orange
CHRM4	orange
CHRAC1	orange
CHMP6	orange
CHMP1A	orange
CHM	orange
CHFR	orange
CHD4	orange
CHCHD10	orange
CGREF1	orange
CGAS	orange
CFL2	orange
CFAP58	orange
CETN1	orange
CERS4	orange
CEP41	orange
CEP170	orange
CEP135	orange
CENPP	orange
CENPO	orange
CENPH	orange
CENPB	orange
CEMIP	orange
CEBPG	orange
CEACAM19	orange
CDT1	orange
CDS1	orange
CDKL2	orange
CDIPT	orange
CDH9	orange
CDH6	orange
CDH13	orange
CDCA5	orange
CDC42SE2	orange
CDC42EP5	orange
CDC42EP3	orange
CDC34	orange
CDC14C	orange
CD99	orange
CD82	orange
CD81	orange
CD46	orange
CD28	orange
CD24	orange
CD200R1	orange
CD200	orange
CCS	orange
CCNJ	orange
CCNI2	orange
CCNB1	orange
CCN6	orange
CCM2	orange
CCL3	orange
CCL13	orange
CCKAR	orange
CCDC97	orange
CCDC92	orange
CCDC9	orange
CCDC88C	orange
CCDC87	orange
CCDC86	orange
CCDC85B	orange
CCDC65	orange
CCDC25	orange
CCDC185	orange
CCDC181	orange
CCDC149	orange
CCDC130	orange
CCDC126	orange
CCDC125	orange
CCDC124	orange
CCDC12	orange
CCDC102A	orange
CBX7	orange
CBX3	orange
CBR1	orange
CAVIN3	orange
CAV1	orange
CATSPERE	orange
CATSPER2	orange
CASTOR1	orange
CASP6	orange
CASP2	orange
CASP1	orange
CASC3	orange
CARD19	orange
CAPZA3	orange
CAPN6	orange
CAPN1	orange
CAMKK2	orange
CAMK2N2	orange
CAMK2D	orange
CAMK1D	orange
CALR3	orange
CALML6	orange
CALHM5	orange
CALCOCO1	orange
CACUL1	orange
CACHD1	orange
CABYR	orange
CAB39	orange
CAAP1	orange
CA4	orange
CA11	orange
C9orf16	orange
C8orf37	orange
C8orf33	orange
C7orf50	orange
C7orf26	orange
C5orf24	orange
C5orf15	orange
C4orf19	orange
C3orf80	orange
C3orf49	orange
C3orf18	orange
C2orf48	orange
C2orf15	orange
C22orf42	orange
C22orf23	orange
C22orf15	orange
C1orf54	orange
C1orf52	orange
C19orf53	orange
C18orf12	orange
C17orf78	orange
C17orf58	orange
C17orf50	orange
C16orf72	orange
C15orf62	orange
C15orf41	orange
C14orf180	orange
C12orf65	orange
C12orf10	orange
C11orf65	orange
BUD31	orange
BUD13	orange
BUB3	orange
BTBD6	orange
BTBD3	orange
BTBD10	orange
BSPRY	orange
BROX	orange
BRINP3	orange
BRF1	orange
BRD9	orange
BOP1	orange
BNIP1	orange
BMT2	orange
BMPR2	orange
BMPR1A	orange
BMP2K	orange
BMERB1	orange
BLOC1S4	orange
BICD2	orange
BHLHE23	orange
BHLHA15	orange
BEX4	orange
BEX2	orange
BEX1	orange
BET1L	orange
BEST2	orange
BEND7	orange
BEND2	orange
BCORL1	orange
BCL7C	orange
BCL7B	orange
BCL2L14	orange
BCL2L12	orange
BCHE	orange
BCAR3	orange
BCAR1	orange
BAX	orange
BASP1	orange
BAK1	orange
BAG5	orange
BAG4	orange
BAALC	orange
B9D1	orange
B4GALT7	orange
B4GALNT3	orange
B3GNT7	orange
B3GALT6	orange
B3GALT5-AS1	orange
AXIN1	orange
AUNIP	orange
ATP9A	orange
ATP6V0E2-AS1	orange
ATP6V0E2	orange
ATP6AP1	orange
ATP4B	orange
ATG7	orange
ATF2	orange
ATF1	orange
ATCAY	orange
ATAD3A	orange
ASXL1	orange
ASPSCR1	orange
ASNA1	orange
ASMTL	orange
ASCL4	orange
ASCC1	orange
ASB5	orange
ARSD	orange
ARRDC3	orange
ARRDC1-AS1	orange
ARPP21	orange
ARNT	orange
ARMCX6	orange
ARMCX4	orange
ARMCX2	orange
ARL8A	orange
ARL6IP5	orange
ARL6IP4	orange
ARL6IP1	orange
ARL5A	orange
ARL15	orange
ARID3A	orange
ARHGEF28	orange
ARHGEF2	orange
ARHGEF15	orange
ARHGAP44	orange
ARHGAP23	orange
ARHGAP11B	orange
ARHGAP11A	orange
ARFRP1	orange
ARFGAP2	orange
ARF5	orange
ARAP1	orange
AQP5	orange
AQP11	orange
APOL4	orange
APOA5	orange
APOA2	orange
APH1B	orange
APH1A	orange
APEX2	orange
AP4M1	orange
AP3D1	orange
AP2A2	orange
AP1M1	orange
ANXA2R	orange
ANP32C	orange
ANP32B	orange
ANP32A-IT1	orange
ANP32A	orange
ANKRD61	orange
ANKRD50	orange
ANKRD30BL	orange
ANKRD17	orange
ANKRD13D	orange
ANKRD13B	orange
ANKRD11	orange
ANKLE2	orange
ANKFN1	orange
ANGPTL7	orange
ANAPC4	orange
ANAPC2	orange
AMMECR1L	orange
AMFR	orange
AMDHD2	orange
ALYREF	orange
ALS2CL	orange
ALS2	orange
ALPG	orange
ALOX15B	orange
ALKBH6	orange
ALG6	orange
ALG1L	orange
ALAD	orange
AKR7A2P1	orange
[truncated: 43 more rows]

## Sheet: darkgreen module
Table A.1 Genes in darkgreen module
Name	Node
WDR63	darkgreen
VNN2	darkgreen
VNN1	darkgreen
VAV1	darkgreen
TNFSF13B	darkgreen
TCN1	darkgreen
SMPD4	darkgreen
SLC4A1	darkgreen
SIRPB1	darkgreen
SELL	darkgreen
S100A12	darkgreen
ROPN1L	darkgreen
RIPOR2	darkgreen
RAC2	darkgreen
PROK2	darkgreen
PPBP	darkgreen
POMC	darkgreen
PLAC8	darkgreen
PI3	darkgreen
PF4	darkgreen
PADI2	darkgreen
NFE2	darkgreen
MYO1G	darkgreen
MYO1F	darkgreen
MXD1	darkgreen
MS4A3	darkgreen
MNDA	darkgreen
MMP9	darkgreen
MIR129-2	darkgreen
MGAM	darkgreen
MEFV	darkgreen
MCEMP1	darkgreen
LRG1	darkgreen
LILRB2	darkgreen
LCN2	darkgreen
ITGAX	darkgreen
IL5RA	darkgreen
IL2RG	darkgreen
IL1RN	darkgreen
IL1R2	darkgreen
IL18RAP	darkgreen
HSPA6	darkgreen
HEMGN	darkgreen
HAVCR2	darkgreen
HACD1	darkgreen
GYPA	darkgreen
FREM3	darkgreen
FPR2	darkgreen
FCN1	darkgreen
FAM172A	darkgreen
ELMOD1	darkgreen
ELANE	darkgreen
DZANK1	darkgreen
DROSHA	darkgreen
DEFA4	darkgreen
CYTIP	darkgreen
CXCR2	darkgreen
CXCR1	darkgreen
CST7	darkgreen
CSF3R	darkgreen
CR1	darkgreen
CLEC4D	darkgreen
CHGB	darkgreen
CEACAM8	darkgreen
CD177	darkgreen
CCNYL2	darkgreen
C14orf177	darkgreen
BPI	darkgreen
BCL2A1	darkgreen
ARG1	darkgreen
AQP9	darkgreen
AHSP	darkgreen
ADGRG3	darkgreen
