# Supplementary material for: Systematic analysis of myocardial immune progression in septic cardiomyopathy: Immune-related mechanisms in septic cardiomyopathy
Source: Front Cardiovasc Med. 2023 Feb 24;9:1036928. doi: 10.3389/fcvm.2022.1036928 (PMC10002421; doi:10.3389/fcvm.2022.1036928)
Supplement: Supplementary file 2 [file Table_2.xls]

## Sheet: blue module
Table A.2 Genes from the bule module (average MCODE score = 14.23)
name	MCODE_Score
C1QTNF1	14.9895
MVP	14.9895
HIF1A	13.7667
PNP	14.9895
IL1RL1	14
MAPKAPK2	14.9895
UGCG	13.5227
PPP1R3A	14.9895
NAMPT	14.2105
PTX3	13
SNORA33	12.2751
B4GALT5	14.9895
ETS2	14.9895
GRAMD1A	14.9895
ATP1A1	13
FBXO40	14.9895
SNORD38B	13.3075
HLF	14.9895
FSD2	14.9895
IFITM2	14.9895
KLHL8	12.3309
DCUN1D2	14.2105
ADAMTS9	14.9895
DDX21	14.2105
RNF10	13.8068
GRAMD4	12.7524
ANGPT2	13.085
MBD4	13.085
HM13	14.9895
CEMIP2	14
PLIN2	14.9895
SHC1	14.381
SLC39A14	15.3016
POR	14.9895
RRAD	13.1597
C10orf71	14.2105
CD55	14.9895

## Sheet: darkgreen module
Table A.2 Genes from the darkgreen module (average MCODE score = 41.46)
name	MCODE_Score
SLC4A1	38.9524
SELL	41.6754
RIPOR2	40.9546
RAC2	41.6754
PROK2	41.6754
PPBP	41.6754
PLAC8	41.6754
PF4	41.9112
NFE2	41.6754
MYO1G	41.6754
MYO1F	41.6754
MXD1	41.6754
MS4A3	41.6754
MNDA	41.6754
MMP9	41.6754
MIR129-2	38.8641
MGAM	41.6754
MCEMP1	41.6754
LRG1	41.6754
LILRB2	41.6754
LCN2	41.6754
ITGAX	40.9546
IL2RG	41.6754
IL1R2	41.6754
HSPA6	41.9112
HEMGN	41.6754
HACD1	41.6754
FPR2	41.6754
ELANE	41.7879
DROSHA	41.6754
CYTIP	41.9112
ELMOD1	40
CST7	41.6754
CSF3R	41.6754
DEFA4	38.9049
CLEC4D	40.6273
CHGB	41.6754
CEACAM8	40.8266
CD177	41.6754
BPI	41.6754
BCL2A1	41.6754
ARG1	41.6754
AQP9	41.6754
AHSP	39.9535
ADGRG3	41.6754
SIRPB1	37
S100A12	41.6754
IL18RAP	41.6754
CXCR1	41.6754
CR1	41.6754
VNN2	41.6754
VNN1	34
TCN1	40.7515

## Sheet: orange module
Table A.2 Genes from the orange module (average MCODE score = 33.98)
name	MCODE_Score
ARL6IP5	35.4677
RARA	35.2098
SNORA75	35.4677
SCARNA5	32.8357
RNU4ATAC	34.1463
TMEM179B	35.4677
RNF19B	35.4677
HDHD2	33.802
SNORA23	35.4677
RPPH1	35.4677
BASP1	32.0269
HDGF	35.4677
VTRNA1-1	32.5306
KXD1	35.4677
SNORA3A	35.4677
PRPF19	32.839
SNORD59B	35.4677
SCARNA6	33.1718
SH3GLB2	32.8891
TRIM28	31.7311
SCARNA7	35.4677
NPY6R	35.4677
SNORA60	35.4677
SNORA58	35.4
SNORA50A	30.9413
PPIC	35.4677
METTL25	35.4677
MSL1	30.5832
SCARNA10	31.2262
UBALD2	33.7597
AATF	34.5159
OTUD5	31.8289
SNORA13	36.0546
NUCB1	32.9634
SNORA52	35.4677
SNORA41	31.8387
RMRP	32.6036
ARL8A	35.4677
CSNK1D	35.4677
RNU4-1	32.6969
PPP3CB	35.4677
AP3D1	35.4677
RTL8B	33.1718
SNORA20	33.4494
PPP4C	33.9352
TAF10	35.4677
YIPF2	33.9352
RNU4-2	31.7311
SNORA74A	33.6131
RNU5E-1	30.6874
SNORD55	31
RALB	34.2821
TCAIM	35.8937
SH3GL1	32.3428
PPP1CB	35.4677
MAP3K11	29.8295
MGST3	35.4677
SNORA80E	35.4677
