# Supplementary material for: Systematic analysis of myocardial immune progression in septic cardiomyopathy: Immune-related mechanisms in septic cardiomyopathy
Source: Front Cardiovasc Med. 2023 Feb 24;9:1036928. doi: 10.3389/fcvm.2022.1036928 (PMC10002421; doi:10.3389/fcvm.2022.1036928)
Supplement: Supplementary file 3 [file Table_3.xls]

## Sheet: KEGG
Table A.3 The results of pathway enrichment
ID	Description	gene count	FDR	gene symbol
HSA-6798695	Neutrophil degranulation	35	4.58e-23	ARG1,ARL8A,BPI,CD177,CD55,CEACAM8,CLEC4D,CR1,CXCR1,DEFA4,ELANE,FPR2,GPR97,HSPA6,ITGAX,LCN2,LILRB2,LRG1,MCEMP1,MGAM,MMP9,MNDA,MS4A3,MVP,PLAC8,PNP,PPBP,PTX3,S100A12,SELL,SERPINB1,SIRPB1,TCN1,TMEM179B,VNN1
HSA-168249	Innate Immune System	39	1.3e-16	ARG1,ARL8A,BPI,CD177,CD55,CEACAM8,CLEC4D,CR1,CXCR1,DEFA4,ELANE,FPR2,GPR97,HSPA6,ITGAX,LCN2,LILRB2,LRG1,MAPKAPK2,MCEMP1,MGAM,MMP9,MNDA,MS4A3,MVP,OTUD5,PLAC8,PNP,PPBP,PPP3CB,PTX3,RIPK2,S100A12,SELL,SERPINB1,SIRPB1,TCN1,TMEM179B,VNN1
HSA-168256	Immune System	52	1.3e-16	ARG1,ARL8A,BPI,CD177,CD55,CEACAM8,CLEC4D,CR1,CSF3R,CXCR1,DEFA4,ELANE,FBXO40,FPR2,GPR97,HIF1A,HSPA6,IFITM2,IL18RAP,IL1R2,IL1RL1,IL2RG,ITGAX,LCN2,LILRB2,LRG1,MAPKAPK2,MCEMP1,MGAM,MMP9,MNDA,MS4A3,MVP,OTUD5,PLAC8,PNP,PPBP,PPP3CB,PTX3,RIPK2,RNF19B,S100A12,SELL,SERPINB1,SHC1,SIRPB1,STAT3,TCN1,TIMP1,TMEM179B,TNFRSF1A,VNN1
HSA-449147	Signaling by Interleukins	16	8.52e-06	CSF3R,HIF1A,IL18RAP,IL1R2,IL1RL1,IL2RG,ITGAX,LCN2,MAPKAPK2,MMP9,RIPK2,S100A12,SHC1,STAT3,TIMP1,TNFRSF1A
HSA-1280215	Cytokine Signaling in Immune system	17	0.00025	CSF3R,HIF1A,IFITM2,IL18RAP,IL1R2,IL1RL1,IL2RG,ITGAX,LCN2,MAPKAPK2,MMP9,RIPK2,S100A12,SHC1,STAT3,TIMP1,TNFRSF1A
HSA-6785807	Interleukin-4 and Interleukin-13 signaling	7	0.00087	HIF1A,IL2RG,ITGAX,LCN2,MMP9,STAT3,TIMP1
HSA-202733	Cell surface interactions at the vascular wall	7	0.0033	ANGPT2,CD177,CEACAM8,ITGAX,PF4,SELL,SHC1
HSA-8983432	Interleukin-15 signaling	3	0.0088	IL2RG,SHC1,STAT3
HSA-167044	Signalling to RAS	3	0.0166	MAPKAPK2,RALB,SHC1
HSA-446652	Interleukin-1 family signaling	6	0.0166	IL18RAP,IL1R2,IL1RL1,RIPK2,S100A12,STAT3
HSA-6783783	Interleukin-10 signaling	4	0.0166	IL1R2,STAT3,TIMP1,TNFRSF1A
HSA-109582	Hemostasis	12	0.0346	ANGPT2,CD177,CEACAM8,ITGAX,NFE2,PF4,PPBP,RAC2,SELL,SHC1,THBS1,TIMP1
HSA-400253	Circadian Clock	4	0.0435	CSNK1D,HIF1A,NAMPT,PPP1CB
