# Supplementary material for: Systematic analysis of myocardial immune progression in septic cardiomyopathy: Immune-related mechanisms in septic cardiomyopathy
Source: Front Cardiovasc Med. 2023 Feb 24;9:1036928. doi: 10.3389/fcvm.2022.1036928 (PMC10002421; doi:10.3389/fcvm.2022.1036928)
Supplement: Supplementary file 4 [file Table_4.xls]

## Sheet: hub genes
Table A.4 The top 10 genes
node_name	MCC	DMNC	MNC	Degree	EPC	BottleNeck	EcCentricity	Closeness	Radiality	Betweenness	Stress	ClusteringCoefficient
CEACAM8	5778	0.51222	12	15	18.529	12	0.13228	28.2833	5.47457	480.883	1058	0.3619
FPR2	5767	0.71599	9	13	17.658	6	0.13228	26.6167	5.39359	320.057	748	0.42308
CD177	5760	0.71599	9	9	16.864	1	0.13228	23.2833	5.16683	8.68636	54	0.83333
CLEC4D	5760	0.71599	9	9	16.387	2	0.13228	23.2833	5.16683	8.68636	54	0.83333
MCEMP1	5760	0.71599	9	9	16.421	1	0.13228	23.2833	5.16683	8.68636	54	0.83333
ELANE	5198	0.49759	12	14	18.339	4	0.13228	28.1167	5.52316	373.044	1058	0.37363
LRG1	5184	0.66826	9	9	17.026	1	0.13228	23.7833	5.24781	23.5021	184	0.77778
PTX3	5184	0.66826	9	9	17.223	1	0.13228	23.7833	5.24781	23.5021	184	0.77778
TCN1	5184	0.66826	9	9	17.08	1	0.13228	23.7833	5.24781	23.5021	184	0.77778
LCN2	5164	0.64439	9	9	17.568	1	0.15873	24.2833	5.345	56.7632	230	0.75
BPI	5070	0.55867	10	10	17.752	2	0.13228	25.2833	5.345	80.4291	328	0.62222
ARG1	5066	0.53872	10	10	17.737	9	0.15873	24.8667	5.36119	187.867	454	0.6
DEFA4	5052	0.59666	9	9	17.727	1	0.13228	24.3667	5.28021	44.1092	216	0.69444
ITGAX	5042	0.76834	7	9	16.07	13	0.15873	25.2833	5.42598	371.143	714	0.58333
MGAM	5040	0.76834	7	7	15.433	1	0.13228	22.2833	5.13443	0	0	1
LILRB2	5040	0.76834	7	7	15.64	1	0.13228	22.2833	5.13443	0	0	1
MS4A3	726	0.52483	8	8	16.584	2	0.11338	23.7429	5.16683	55.0421	216	0.64286
GPR97	720	0.71324	6	6	14.732	1	0.11338	20.9095	4.94007	0	0	1
MMP9	156	0.3791	10	10	16.676	1	0.15873	26.0333	5.49077	260.098	742	0.42222
PPBP	42	0.33413	9	9	15.604	2	0.13228	24.9833	5.345	183.739	688	0.38889
MNDA	26	0.56839	4	6	12.257	4	0.13228	21.2833	5.05345	213.803	458	0.4
PLAC8	24	0.56839	4	4	11.75	1	0.13228	19.95	4.98866	0	0	1
TIMP1	16	0.38896	5	7	11.509	7	0.15873	22.9	5.23162	263.321	598	0.33333
THBS1	14	0.47366	4	6	10.153	3	0.13228	20.9833	5.02106	192.327	454	0.33333
STAT3	13	0.25931	5	10	14.476	21	0.19841	26.8333	5.58795	847.608	1656	0.08889
PF4	12	0.38896	5	5	11.263	7	0.13228	21.6833	5.11824	74.7	200	0.6
VNN1	7	0.46346	3	4	7.933	3	0.11338	19.5429	4.82669	66.0303	80	0.5
ARL8A	6	0.46346	3	3	7.441	1	0.11338	18.6262	4.7619	0	0	1
TMEM179B	6	0.46346	3	3	7.466	1	0.11338	18.6262	4.7619	0	0	1
CXCR1	6	0.46346	3	3	9.18	1	0.11338	19.3095	4.85909	0	0	1
VNN2	3	0	1	3	5.533	2	0.11338	17.4595	4.61613	103.833	164	0
PPP1CB	3	0	1	3	1.782	5	0.03968	3.5	0.29762	10	10	0
IL2RG	3	0.30779	2	3	4.838	3	0.15873	18.4833	4.87528	188	328	0.33333
CSF3R	2	0	1	2	8.093	1	0.15873	20.2	5.15063	10.6364	54	0
UGCG	2	0.30779	2	2	2.431	1	0.13228	13.9333	4.11403	0	0	1
CHGB	2	0.30779	2	2	3.926	1	0.13228	15.8667	4.47036	0	0	1
FBXO40	2	0	1	2	1.682	2	0.11338	11.8262	3.44995	96	166	0
DCUN1D2	2	0	1	2	2.144	3	0.13228	14.3167	4.19501	188	328	0
NUCB1	2	0.30779	2	2	3.932	1	0.13228	15.8667	4.47036	0	0	1
CSNK1D	2	0	1	2	1.651	2	0.03968	3	0.27778	6	6	0
SHC1	2	0.30779	2	2	2.384	1	0.13228	13.9333	4.11403	0	0	1
TNFRSF1A	2	0.30779	2	2	7.96	1	0.15873	19.0667	5.00486	0	0	1
HIF1A	2	0	1	2	4.667	4	0.15873	18.2	4.90768	276	486	0
ANGPT2	1	0	1	1	2.993	1	0.11338	14.4429	4.2436	0	0	0
DROSHA	1	0	1	1	1.235	1	0.03175	1	0.09524	0	0	0
AATF	1	0	1	1	1.235	1	0.03175	1	0.09524	0	0	0
S100A12	1	0	1	1	2.365	1	0.09921	12.8012	3.83868	0	0	0
AQP9	1	0	1	1	3.626	1	0.11338	14.5929	4.276	0	0	0
SELL	1	0	1	1	4.602	1	0.13228	16.4167	4.64853	0	0	0
RAC2	1	0	1	1	1.241	1	0.03175	1	0.09524	0	0	0
RALB	1	0	1	1	1.241	1	0.03175	1	0.09524	0	0	0
SERPINB1	1	0	1	1	5.298	1	0.11338	17.4095	4.74571	0	0	0
SLC4A1	1	0	1	1	1.211	1	0.03175	1	0.09524	0	0	0
AHSP	1	0	1	1	1.211	1	0.03175	1	0.09524	0	0	0
PPP1R3A	1	0	1	1	1.337	1	0.02646	2.33333	0.2381	0	0	0
RNF19B	1	0	1	1	1.368	1	0.09921	9.55595	2.6725	0	0	0
RPS8	1	0	1	1	1.37	1	0.02646	2.16667	0.21825	0	0	0
PPP3CB	1	0	1	1	1.342	1	0.02646	2.33333	0.2381	0	0	0
ADAMTS9	1	0	1	1	3.059	1	0.11338	14.4429	4.2436	0	0	0
PROK2	1	0	1	1	4.623	1	0.11338	16.7262	4.61613	0	0	0
IL1R2	1	0	1	1	4.48	1	0.15873	17.15	4.8105	0	0	0
NAMPT	1	0	1	1	1.226	1	0.03175	1	0.09524	0	0	0
PNP	1	0	1	1	1.226	1	0.03175	1	0.09524	0	0	0
