# Supplementary material for: Systematic analysis of myocardial immune progression in septic cardiomyopathy: Immune-related mechanisms in septic cardiomyopathy
Source: Front Cardiovasc Med. 2023 Feb 24;9:1036928. doi: 10.3389/fcvm.2022.1036928 (PMC10002421; doi:10.3389/fcvm.2022.1036928)
Supplement: Supplementary file 5 [file Table_5.xls]

## Sheet: pathway
Table A.5 The pathway enrichment of hub genes
Category	ID	Name	Source	p-value	q-value Bonferroni	q-value FDR B&H	q-value FDR B&Y	Hit Count in Query List	Hit Count in Genome	Hit in Query List
Pathway	1457780	Neutrophil degranulation	BioSystems: REACTOME	8.503e-15	3.996e-13	3.996e-13	1.773e-12	10	492	CEACAM8,TCN1,FPR2,CLEC4D,CD177,ELANE,MCEMP1,LRG1,LCN2,PTX3
Pathway	1269203	Innate Immune System	BioSystems: REACTOME	1.638e-10	7.698e-09	3.849e-09	1.708e-08	10	1312	CEACAM8,TCN1,FPR2,CLEC4D,CD177,ELANE,MCEMP1,LRG1,LCN2,PTX3
Pathway	1457777	Antimicrobial peptides	BioSystems: REACTOME	0.003034	0.1426	0.04303	0.191	2	105	ELANE,LCN2
Pathway	1457778	Metal sequestration by antimicrobial proteins	BioSystems: REACTOME	0.004811	0.2261	0.04303	0.191	1	6	LCN2
Pathway	1270250	Fibronectin matrix formation	BioSystems: REACTOME	0.004811	0.2261	0.04303	0.191	1	6	CEACAM8
Pathway	1269373	Cell surface interactions at the vascular wall	BioSystems: REACTOME	0.00555	0.2608	0.04303	0.191	2	143	CEACAM8,CD177
Pathway	1269551	Formyl peptide receptors bind formyl peptides and many other ligands	BioSystems: REACTOME	0.006409	0.3012	0.04303	0.191	1	8	FPR2

## Sheet: disease
Table A.5 The diseases related with genes
Category	ID	Name	Source	p-value	q-value Bonferroni	q-value FDR B&H	q-value FDR B&Y	Hit Count in Query List	Hit Count in Genome	Hit in Query List
Disease	C0243026	Sepsis	DisGeNET Curated	1.73e-07	7.559e-05	7.559e-05	0.0005033	6	510	FPR2,CLEC4D,CD177,ELANE,LCN2,PTX3
Disease	C0272175	Immune neutropenia	DisGeNET BeFree	2.035e-06	0.0008894	0.0004447	0.002961	2	4	CD177,ELANE
Disease	C0036690	Septicemia	DisGeNET Curated	3.987e-06	0.001742	0.0005808	0.003867	5	461	FPR2,CD177,ELANE,LCN2,PTX3
Disease	C0085578	Thalassemia Minor	DisGeNET Curated	3.077e-05	0.01345	0.003361	0.02238	2	14	CD177,LCN2
Disease	C0005283	beta Thalassemia	DisGeNET Curated	4.51e-05	0.01971	0.003737	0.02488	3	120	CD177,ELANE,LCN2
Disease	C3841475	beta^+^ Thalassemia	DisGeNET BeFree	5.468e-05	0.02389	0.003737	0.02488	3	128	CD177,ELANE,LCN2
Disease	C0026946	Mycoses	DisGeNET BeFree	6.268e-05	0.02739	0.003737	0.02488	3	134	CLEC4D,ELANE,PTX3
Disease	C0040028	Thrombocythemia, Essential	DisGeNET Curated	6.842e-05	0.0299	0.003737	0.02488	3	138	CD177,LCN2,PTX3
Disease	C0023473	Myeloid Leukemia, Chronic	DisGeNET Curated	8.515e-05	0.03721	0.004135	0.02753	5	867	TCN1,CLEC4D,CD177,ELANE,LCN2
Disease	C0152031	Joint swelling	DisGeNET BeFree	0.0001884	0.08235	0.007926	0.05278	2	34	ELANE,PTX3
Disease	C0032463	Polycythemia Vera	DisGeNET Curated	0.0001995	0.08719	0.007926	0.05278	3	198	CD177,LCN2,PTX3
Disease	C0024117	Chronic Obstructive Airway Disease	DisGeNET Curated	0.0002566	0.1121	0.009344	0.06221	4	566	CD177,ELANE,LCN2,PTX3
Disease	C0262655	Recurrent urinary tract infection	DisGeNET BeFree	0.0004093	0.1789	0.01376	0.09161	2	50	LCN2,PTX3
Disease	C0004623	Bacterial Infections	DisGeNET Curated	0.0004444	0.1942	0.01387	0.09236	3	260	ELANE,LCN2,PTX3
Disease	cv:C0221023	Cyclical neutropenia	Clinical Variations	0.0006144	0.2685	0.01448	0.09638	1	1	ELANE
Disease	C3671688	Cyclic Hematopoesis	DisGeNET Curated	0.0006144	0.2685	0.01448	0.09638	1	1	ELANE
Disease	OMIN:162800	CYCLIC HEMATOPOIESIS	OMIM	0.0006144	0.2685	0.01448	0.09638	1	1	ELANE
Disease	cv:C1859966	Severe congenital neutropenia autosomal dominant	Clinical Variations	0.0006144	0.2685	0.01448	0.09638	1	1	ELANE
Disease	C3665444	Neutrophilia (disorder)	DisGeNET BeFree	0.0006294	0.275	0.01448	0.09638	2	62	CD177,ELANE
Disease	C0002875	Cooley's anemia	DisGeNET Curated	0.000779	0.3404	0.01668	0.1111	2	69	ELANE,LCN2
Disease	C0042029	Urinary tract infection	DisGeNET Curated	0.0008017	0.3503	0.01668	0.1111	2	70	LCN2,PTX3
Disease	C0876973	Infectious disease of lung	DisGeNET BeFree	0.0009691	0.4235	0.01789	0.1191	2	77	LCN2,PTX3
Disease	C0002726	Amyloidosis	DisGeNET Curated	0.001079	0.4716	0.01789	0.1191	4	826	FPR2,CD177,ELANE,PTX3
Disease	C0024115	Lung diseases	DisGeNET Curated	0.001118	0.4886	0.01789	0.1191	3	357	CLEC4D,ELANE,LCN2
Disease	C1274789	Ligneous conjunctivitis	DisGeNET Curated	0.001228	0.5366	0.01789	0.1191	1	2	ELANE
Disease	C0432562	Malignant lymphoma of spleen	DisGeNET BeFree	0.001228	0.5366	0.01789	0.1191	1	2	CLEC4D
Disease	C0221276	Relative erythrocytosis	DisGeNET BeFree	0.001228	0.5366	0.01789	0.1191	1	2	CD177
Disease	OMIN:202700	NEUTROPENIA, SEVERE CONGENITAL, AUTOSOMAL DOMINANT 1; SCN1	OMIM	0.001228	0.5366	0.01789	0.1191	1	2	ELANE
Disease	C0554309	Prerenal uremia syndrome	DisGeNET BeFree	0.001228	0.5366	0.01789	0.1191	1	2	LCN2
Disease	C0349208	Manic episode	DisGeNET BeFree	0.001228	0.5366	0.01789	0.1191	1	2	TCN1
Disease	C0003873	Rheumatoid Arthritis	DisGeNET Curated	0.001649	0.7206	0.02175	0.1448	5	1633	FPR2,ELANE,LRG1,LCN2,PTX3
Disease	C1968804	Plasminogen Deficiency, Type I	DisGeNET Curated	0.001841	0.8046	0.02175	0.1448	1	3	ELANE
Disease	C0004659	Bacteriuria	DisGeNET BeFree	0.001841	0.8046	0.02175	0.1448	1	3	LCN2
Disease	C0276088	Escherichia coli septicemia	DisGeNET BeFree	0.001841	0.8046	0.02175	0.1448	1	3	ELANE
Disease	C3714772	Recurrent fevers	DisGeNET BeFree	0.001841	0.8046	0.02175	0.1448	1	3	ELANE
Disease	C1858673	GENERALIZED EPILEPSY WITH FEBRILE SEIZURES PLUS, TYPE 2	DisGeNET Curated	0.001841	0.8046	0.02175	0.1448	1	3	ELANE
Disease	C1859966	Neutropenia, Severe Congenital, Autosomal Dominant 1	DisGeNET Curated	0.001841	0.8046	0.02175	0.1448	1	3	ELANE
Disease	C0042384	Vasculitis	DisGeNET Curated	0.001999	0.8738	0.02299	0.1531	2	111	ELANE,PTX3
Disease	C0031154	Peritonitis	DisGeNET Curated	0.002409	1	0.02516	0.1675	2	122	FPR2,LCN2
Disease	C0022729	Klebsiella Infections	DisGeNET BeFree	0.002454	1	0.02516	0.1675	1	4	LCN2
Disease	C0242528	Azotemia	DisGeNET Curated	0.002454	1	0.02516	0.1675	1	4	LCN2
Disease	C0019188	Hepatitis, Animal	DisGeNET Curated	0.002454	1	0.02516	0.1675	1	4	LCN2
Disease	C0023827	liposarcoma	DisGeNET Curated	0.002527	1	0.02516	0.1675	2	125	TCN1,PTX3
Disease	C0023418	leukemia	DisGeNET Curated	0.002843	1	0.02516	0.1675	5	1842	CLEC4D,CD177,ELANE,LCN2,PTX3
Disease	C0003850	Arteriosclerosis	DisGeNET Curated	0.002854	1	0.02516	0.1675	4	1073	FPR2,CD177,LCN2,PTX3
Disease	C0004153	Atherosclerosis	DisGeNET Curated	0.002923	1	0.02516	0.1675	4	1080	FPR2,CD177,LCN2,PTX3
Disease	C0577698	Exercise-induced angina	DisGeNET BeFree	0.003067	1	0.02516	0.1675	1	5	PTX3
Disease	20090401:Tanaka	Folate pathway vitamins	GWAS	0.003067	1	0.02516	0.1675	1	5	TCN1
Disease	C3839524	Anemia in malignant neoplastic disease	DisGeNET BeFree	0.003067	1	0.02516	0.1675	1	5	LCN2
Disease	C2931027	Neutropenia, severe chronic	DisGeNET BeFree	0.003067	1	0.02516	0.1675	1	5	ELANE
Disease	C3839957	Hereditary cystatin C amyloid angiopathy	DisGeNET BeFree	0.003067	1	0.02516	0.1675	1	5	ELANE
Disease	C0457506	Reactive thrombocytosis	DisGeNET BeFree	0.003067	1	0.02516	0.1675	1	5	CD177
Disease	C0030436	Parakeratosis	DisGeNET BeFree	0.003067	1	0.02516	0.1675	1	5	LCN2
Disease	C1519670	Tumor Angiogenesis	DisGeNET BeFree	0.003109	1	0.02516	0.1675	3	510	LRG1,LCN2,PTX3
Disease	C1136321	HIV-Associated Lipodystrophy Syndrome	DisGeNET Curated	0.00368	1	0.02871	0.1912	1	6	TCN1
Disease	C0277524	Infectious colitis	DisGeNET BeFree	0.00368	1	0.02871	0.1912	1	6	LCN2
Disease	C0003864	Arthritis	DisGeNET Curated	0.004322	1	0.03273	0.2179	3	573	FPR2,ELANE,PTX3
Disease	C0009319	Colitis	DisGeNET Curated	0.004344	1	0.03273	0.2179	3	574	ELANE,LRG1,LCN2
Disease	C0027947	Neutropenia	DisGeNET Curated	0.004509	1	0.0334	0.2224	2	168	CD177,ELANE
Disease	C0398593	Specific granule deficiency	DisGeNET Curated	0.004903	1	0.03571	0.2378	1	8	ELANE
Disease	C2004435	Vascular insufficiency of intestine	DisGeNET BeFree	0.005515	1	0.03825	0.2547	1	9	PTX3
Disease	C0742132	cervical cancer metastasis	DisGeNET BeFree	0.005515	1	0.03825	0.2547	1	9	LCN2
Disease	C0156149	Gastrointestinal tract vascular insufficiency	DisGeNET BeFree	0.005515	1	0.03825	0.2547	1	9	PTX3
Disease	C0029877	Ear Inflammation	DisGeNET BeFree	0.006126	1	0.04118	0.2742	1	10	PTX3
Disease	C0004030	Aspergillosis	DisGeNET Curated	0.006126	1	0.04118	0.2742	1	10	PTX3
Disease	C0038454	Cerebrovascular accident	DisGeNET Curated	0.006895	1	0.04565	0.304	3	677	ELANE,MCEMP1,LCN2
Disease	C0014800	Erythroid hyperplasia	DisGeNET BeFree	0.007347	1	0.04587	0.3054	1	12	CD177
Disease	C0035021	Relapsing Fever	DisGeNET BeFree	0.007347	1	0.04587	0.3054	1	12	ELANE
Disease	C1456246	Bacteroides fragilis infection in conditions classified elsewhere and of unspecified site	DisGeNET BeFree	0.007347	1	0.04587	0.3054	1	12	LCN2
Disease	C0948343	Transfusion-Related Acute Lung Injury	DisGeNET BeFree	0.007347	1	0.04587	0.3054	1	12	CD177
Disease	C0006826	Malignant Neoplasms	DisGeNET Curated	0.007582	1	0.04667	0.3107	4	1405	ELANE,LRG1,LCN2,PTX3
Disease	C0276096	Mastitis-metritis-agalactia syndrome	DisGeNET BeFree	0.007957	1	0.04763	0.3171	1	13	LCN2
Disease	C0344315	Depressed mood	DisGeNET Curated	0.007957	1	0.04763	0.3171	1	13	PTX3
Disease	C0010346	Crohn Disease	DisGeNET Curated	0.008117	1	0.04783	0.3185	3	718	FPR2,LRG1,LCN2
Disease	C0042847	Vitamin B 12 Deficiency	DisGeNET Curated	0.008567	1	0.04783	0.3185	1	14	TCN1
Disease	C0012813	Diverticulitis	DisGeNET BeFree	0.008567	1	0.04783	0.3185	1	14	LCN2
Disease	C1318533	Secondary polycythemia	DisGeNET Curated	0.008567	1	0.04783	0.3185	1	14	CD177
Disease	C0002888	Anemia, Megaloblastic	DisGeNET Curated	0.008567	1	0.04783	0.3185	1	14	TCN1
Disease	C0497406	Overweight	DisGeNET Curated	0.008646	1	0.04783	0.3185	2	235	LCN2,PTX3
Disease	C0027051	Myocardial Infarction	DisGeNET Curated	0.009157	1	0.04805	0.3199	3	750	ELANE,LCN2,PTX3
Disease	C0010054	Coronary Arteriosclerosis	DisGeNET Curated	0.009394	1	0.04805	0.3199	3	757	ELANE,LCN2,PTX3
Disease	C0009324	Ulcerative Colitis	DisGeNET Curated	0.009428	1	0.04805	0.3199	3	758	FPR2,LRG1,LCN2
Disease	C0155626	Acute myocardial infarction	DisGeNET BeFree	0.009442	1	0.04805	0.3199	2	246	LCN2,PTX3
Disease	C0018802	Congestive heart failure	DisGeNET Curated	0.009463	1	0.04805	0.3199	3	759	ELANE,LCN2,PTX3
Disease	C0280099	Adult Solid Neoplasm	DisGeNET BeFree	0.009785	1	0.04805	0.3199	1	16	ELANE
Disease	C2713442	Polyposis, Adenomatous Intestinal	DisGeNET Curated	0.009785	1	0.04805	0.3199	1	16	LRG1
Disease	C0236053	Mucosal ulcer	DisGeNET BeFree	0.009785	1	0.04805	0.3199	1	16	ELANE
Disease	C0742468	Central nervous system lesion	DisGeNET BeFree	0.009785	1	0.04805	0.3199	1	16	LCN2
Disease	C2713443	Familial Intestinal Polyposis	DisGeNET Curated	0.009785	1	0.04805	0.3199	1	16	LRG1
Disease	C0010068	Coronary heart disease	DisGeNET Curated	0.01013	1	0.04866	0.324	3	778	ELANE,LCN2,PTX3
Disease	C0948201	Alloimmunisation	DisGeNET BeFree	0.01039	1	0.04866	0.324	1	17	CD177
Disease	C0403814	Congenital bilateral aplasia of vas deferens	DisGeNET Curated	0.01039	1	0.04866	0.324	1	17	ELANE
Disease	C0029121	Oppositional Defiant Disorder	DisGeNET Curated	0.01039	1	0.04866	0.324	1	17	TCN1
Disease	C0022660	Kidney Failure, Acute	DisGeNET Curated	0.0105	1	0.04866	0.324	2	260	ELANE,LCN2
Disease	C0856169	Endothelial dysfunction	DisGeNET BeFree	0.01058	1	0.04866	0.324	2	261	LCN2,PTX3
Disease	C1956346	Coronary Artery Disease	DisGeNET Curated	0.01093	1	0.04957	0.33	3	800	ELANE,LCN2,PTX3
Disease	C0600041	Infective cystitis	DisGeNET BeFree	0.011	1	0.04957	0.33	1	18	PTX3
