# Supplementary material for: Systematic analysis of myocardial immune progression in septic cardiomyopathy: Immune-related mechanisms in septic cardiomyopathy
Source: Front Cardiovasc Med. 2023 Feb 24;9:1036928. doi: 10.3389/fcvm.2022.1036928 (PMC10002421; doi:10.3389/fcvm.2022.1036928)
Supplement: Supplementary file 6 [file Table_6.xls]

## Sheet: DEGs
Table A.6 DEGs between SC and control
symbol	logFC	AveExpr	t	P.Value	adj.P.Val	B
BMP5	-1.14917	3.49141	-12.7699	4.81e-14	9.06e-10	21.2632
MIR103A2	-1.19427	3.19252	-11.4251	8.9e-13	8.38e-09	18.6522
HBB	5.34924	9.58949	11.1262	1.75e-12	1.1e-08	18.0376
JUNB	1.65422	7.14635	9.93426	2.93e-11	1.38e-07	15.4576
MIR30E	-1.43626	2.77638	-9.78642	4.21e-11	1.58e-07	15.1229
CEBPD	1.26578	4.46663	9.33711	1.29e-10	4.04e-07	14.0856
PNRC1	0.852737	7.366	8.86721	4.26e-10	1.15e-06	12.9685
FSD2	-2.24644	4.81677	-8.79813	5.09e-10	1.2e-06	12.8015
MIR99A	-1.08149	2.86939	-8.68224	6.88e-10	1.32e-06	12.5199
P2RY14	-1.77035	4.5957	-8.67567	7e-10	1.32e-06	12.5038
PDP1	-1.10323	7.27968	-8.59931	8.54e-10	1.46e-06	12.3171
SIK2	1.0685	6.51759	8.41701	1.38e-09	2e-06	11.8677
ISOC1	-0.801502	6.6687	-8.16306	2.7e-09	3.63e-06	11.2339
SNORA33	1.52985	4.56135	8.13763	2.89e-09	3.63e-06	11.1699
GAB2	0.902162	5.56689	7.94895	4.8e-09	5.65e-06	10.6925
RPPH1	1.70352	10.1199	7.87949	5.79e-09	6.41e-06	10.5154
GPAM	-1.19604	4.20496	-7.8117	6.96e-09	7.28e-06	10.3421
AGL	-0.848552	6.19622	-7.77392	7.71e-09	7.49e-06	10.2452
OSMR	1.28311	6.79804	7.76223	7.96e-09	7.49e-06	10.2151
CYB5D1	-0.84887	5.2793	-7.74447	8.35e-09	7.49e-06	10.1695
SMCO1	-2.7278	5.42071	-7.72509	8.8e-09	7.53e-06	10.1197
NDUFB3	-0.877428	7.29948	-7.63842	1.11e-08	9.13e-06	9.89612
ADAMTS9	2.29023	6.89496	7.56354	1.37e-08	1.07e-05	9.70219
HECW2	-1.06847	4.6748	-7.50778	1.59e-08	1.2e-05	9.55731
DHRS7C	-2.35742	4.25642	-7.48332	1.71e-08	1.24e-05	9.49361
HIVEP2	1.31495	6.70723	7.40162	2.14e-08	1.49e-05	9.28039
STAT3	1.14343	9.23385	7.34637	2.49e-08	1.67e-05	9.1357
RIPK2	1.24402	5.57704	7.30282	2.81e-08	1.82e-05	9.02141
TCEAL9	1.18881	7.04128	7.28389	2.96e-08	1.85e-05	8.97165
GJA1	-0.973166	8.62576	-7.27315	3.05e-08	1.85e-05	8.94342
TGIF1	1.08198	4.87674	7.18923	3.85e-08	2.2e-05	8.72222
ASB2	-1.45898	5.1217	-7.06711	5.41e-08	2.75e-05	8.39887
SMYD1	-1.7427	7.03297	-7.02367	6.11e-08	2.95e-05	8.28345
PDE7A	-0.94488	7.36124	-7.00834	6.38e-08	3e-05	8.24265
PPP2R3A	-1.08561	6.81718	-7.00014	6.52e-08	3e-05	8.22085
ETFDH	-0.77265	8.33246	-6.94193	7.68e-08	3.29e-05	8.06569
NDUFAB1	-0.765219	10.5496	-6.91603	8.26e-08	3.46e-05	7.99654
TIMMDC1	-0.787711	7.98943	-6.82937	1.05e-07	3.99e-05	7.76465
ETS2	1.33637	7.74387	6.82782	1.06e-07	3.99e-05	7.76049
NDUFB5	-0.88545	9.15585	-6.81956	1.08e-07	4e-05	7.73836
PDHB	-0.724524	7.98319	-6.79591	1.16e-07	4.19e-05	7.67492
USP2	-1.0653	6.30296	-6.77688	1.22e-07	4.29e-05	7.62381
GADD45B	2.1052	6.76664	6.77444	1.23e-07	4.29e-05	7.61728
TOMM34	0.712976	5.56437	6.75961	1.28e-07	4.39e-05	7.57741
DLK1	-0.707215	3.19627	-6.72073	1.43e-07	4.61e-05	7.47286
AAGAB	0.722924	4.03465	6.71789	1.44e-07	4.61e-05	7.46523
UTP4	0.883014	6.15817	6.70521	1.5e-07	4.7e-05	7.4311
SPRY1	0.900478	6.75907	6.65681	1.72e-07	5.07e-05	7.30064
CEMIP2	1.45923	5.039	6.65355	1.73e-07	5.07e-05	7.29186
MAMDC2	-1.13529	4.34605	-6.6513	1.74e-07	5.07e-05	7.28579
GABARAPL1	0.868286	8.79472	6.63728	1.81e-07	5.18e-05	7.24795
GUCY1A1	-0.975505	6.21428	-6.60759	1.97e-07	5.47e-05	7.16776
LYRM7	-0.801483	6.39195	-6.53859	2.4e-07	6.46e-05	6.98112
MRPS33	-0.796484	7.11503	-6.50841	2.62e-07	6.75e-05	6.89934
PPIP5K2	-0.815373	5.93887	-6.50218	2.66e-07	6.78e-05	6.88244
ANGPT2	2.15822	5.46779	6.486	2.79e-07	6.91e-05	6.83858
ATP5MC1	-0.702911	9.79305	-6.46212	2.99e-07	7.3e-05	6.77376
STC1	2.00577	6.35479	6.45198	3.07e-07	7.32e-05	6.74623
FASTKD1	-0.701049	6.14748	-6.44641	3.12e-07	7.35e-05	6.73111
TSPAN12	-1.14041	6.41028	-6.4052	3.51e-07	8.16e-05	6.6191
SOCS3	1.3687	4.0178	6.38473	3.72e-07	8.42e-05	6.5634
NT5C1A	-0.976623	3.51159	-6.38175	3.75e-07	8.42e-05	6.55531
CP	1.58654	3.67771	6.3759	3.82e-07	8.46e-05	6.53939
MRPL16	-0.732632	7.17303	-6.34209	4.21e-07	9.1e-05	6.4473
AIF1L	-1.00326	5.22805	-6.3284	4.37e-07	9.27e-05	6.40999
ACBD5	-0.894672	7.10525	-6.32783	4.38e-07	9.27e-05	6.40845
COQ3	-0.897409	4.53721	-6.29391	4.83e-07	9.88e-05	6.31596
RARRES1	2.18575	5.30362	6.26129	5.3e-07	0.000105423	6.22693
HLF	-1.7985	5.13064	-6.26004	5.32e-07	0.000105423	6.22351
DCUN1D2	-0.843734	5.87596	-6.21752	6.01e-07	0.000116109	6.10734
SLC7A5	1.06336	3.66597	6.21551	6.04e-07	0.000116109	6.10184
OR51E1	-0.922361	3.3688	-6.19169	6.47e-07	0.000122362	6.0367
MTSS1	-0.8668	5.96521	-6.16344	7.02e-07	0.000128276	5.9594
SSBP3	0.945046	5.99989	6.12488	7.84e-07	0.000140573	5.85379
COLQ	0.882015	3.23358	6.11859	7.98e-07	0.000141786	5.83655
NOD1	0.736866	3.91193	6.0892	8.69e-07	0.000152847	5.75598
SCARNA10	2.63838	6.48957	6.08222	8.86e-07	0.000153549	5.73685
PXMP2	-0.713126	5.02849	-6.07799	8.97e-07	0.000153549	5.72524
IFITM1	0.709361	8.49215	6.07095	9.15e-07	0.000155279	5.70593
BTG1	0.768238	7.17097	6.06365	9.35e-07	0.000155767	5.68591
LRRC39	-1.42723	7.67368	-6.03583	1.01e-06	0.000164385	5.60957
LMOD3	-0.955154	7.43629	-6.01519	1.07e-06	0.000170057	5.55287
TMEM182	-1.6197	8.03588	-6.00055	1.12e-06	0.000175903	5.51266
DEPP1	1.5512	5.85222	5.99617	1.14e-06	0.00017666	5.50065
LONRF1	0.885313	4.0791	5.98685	1.17e-06	0.000179138	5.47503
SNORD59B	-1.35478	3.78879	-5.98284	1.18e-06	0.000179138	5.46401
SLC2A3	1.41543	5.95297	5.96889	1.23e-06	0.000180656	5.42568
CD36	-0.835966	10.4218	-5.96092	1.26e-06	0.000183425	5.40375
HIGD1B	-1.14869	6.69182	-5.94837	1.3e-06	0.000188716	5.36926
TNFRSF11B	3.1766	5.6145	5.93044	1.37e-06	0.000193045	5.31995
CMIP	0.716852	3.97554	5.92535	1.39e-06	0.000193045	5.30594
VIT	-1.29231	4.3289	-5.92518	1.39e-06	0.000193045	5.30547
PLA2G2A	1.69249	9.98956	5.92486	1.39e-06	0.000193045	5.3046
IDI2-AS1	-0.953091	3.20233	-5.91928	1.42e-06	0.00019325	5.28923
GPR34	-0.810115	4.21896	-5.91808	1.42e-06	0.00019325	5.28592
NUPR1	0.869002	5.96443	5.90957	1.46e-06	0.000194598	5.26252
BHLHE40	1.37629	7.16538	5.89547	1.52e-06	0.000199844	5.22371
RASSF4	-0.796723	4.95836	-5.85942	1.68e-06	0.000215731	5.12444
RARB	-0.812377	5.28636	-5.83594	1.8e-06	0.000221452	5.05979
RRAD	2.38608	6.71599	5.8347	1.81e-06	0.000221452	5.05636
RALB	0.750614	5.61325	5.83424	1.81e-06	0.000221452	5.0551
NOLC1	0.735577	5.20969	5.82458	1.86e-06	0.000226255	5.02847
NRBF2	0.854686	4.58067	5.81563	1.91e-06	0.000226487	5.00382
TUBA3E	-1.30718	5.29548	-5.81323	1.92e-06	0.000226487	4.9972
TIMM21	-1.01628	7.15265	-5.77784	2.13e-06	0.000246262	4.89964
BCL6	0.836027	7.50943	5.77561	2.15e-06	0.000246343	4.89349
FITM2	-1.27884	8.34524	-5.76994	2.18e-06	0.000248897	4.87785
IFIT1	-1.12462	3.79364	-5.75915	2.25e-06	0.000253713	4.84808
TTYH2	-0.775721	4.58775	-5.73916	2.38e-06	0.000261937	4.79296
SNORD38B	1.43805	4.1431	5.72684	2.47e-06	0.000264898	4.75895
RWDD2B	-0.947175	5.74631	-5.72631	2.47e-06	0.000264898	4.75749
MVP	0.834368	3.65455	5.72608	2.48e-06	0.000264898	4.75686
SNHG12	0.869504	4.65029	5.71193	2.58e-06	0.000269392	4.71782
IL1R1	0.910547	6.74011	5.70981	2.6e-06	0.000269392	4.71197
B4GALT5	0.84425	7.08056	5.70898	2.6e-06	0.000269392	4.70967
DIAPH1	1.03785	6.07573	5.70173	2.66e-06	0.000273355	4.68968
VDAC3	-0.720432	9.21456	-5.68693	2.77e-06	0.000279703	4.64883
RNF122	1.54454	5.33725	5.68477	2.79e-06	0.000279703	4.64286
ZNF682	-0.795314	3.43133	-5.68168	2.82e-06	0.000280494	4.63432
CISH	1.43121	4.31189	5.67797	2.85e-06	0.000282013	4.62409
PPP1R3A	-1.49952	7.62824	-5.66978	2.91e-06	0.000284919	4.60146
POR	1.27256	5.38268	5.66903	2.92e-06	0.000284919	4.59941
SNORA50A	1.00354	5.45817	5.65451	3.05e-06	0.000287546	4.55932
SGPP2	-1.26634	4.46941	-5.65437	3.05e-06	0.000287546	4.55893
CYP1B1	1.7028	6.22125	5.65254	3.06e-06	0.000287546	4.55388
MID1	1.83618	5.1569	5.65123	3.07e-06	0.000287546	4.55026
SNORD21	1.08641	4.28053	5.65012	3.08e-06	0.000287546	4.54718
SSR3	-0.762552	7.80435	-5.6467	3.12e-06	0.000288976	4.53774
KLHL7	-1.01373	6.51866	-5.6385	3.19e-06	0.000294466	4.5151
MTHFD1L	0.701104	3.65001	5.63216	3.25e-06	0.000297015	4.49757
TP53	0.761046	4.50047	5.60838	3.48e-06	0.000311367	4.4319
TNFRSF1A	0.710832	7.26655	5.60739	3.49e-06	0.000311367	4.42918
ACSL1	-0.849692	8.13948	-5.60623	3.5e-06	0.000311367	4.42598
SYNE1	-0.77999	5.91921	-5.60553	3.51e-06	0.000311367	4.42404
BLM	-0.797483	3.25662	-5.60432	3.52e-06	0.000311367	4.42069
MIDN	0.881167	4.69749	5.57932	3.79e-06	0.000327075	4.35161
IFI16	0.713327	6.85296	5.57098	3.88e-06	0.000330716	4.32859
TENT5C	-1.06631	5.18551	-5.56094	3.99e-06	0.000333529	4.30083
LRRN3	-0.936506	3.30373	-5.56013	4e-06	0.000333529	4.2986
PLIN2	1.97966	8.24762	5.555	4.06e-06	0.000335361	4.28443
SNORA80E	1.51972	5.06506	5.53435	4.31e-06	0.000345637	4.22734
MPPED2	-0.763542	3.76292	-5.52856	4.39e-06	0.000347056	4.21134
PTDSS1	-0.743965	6.27163	-5.52856	4.39e-06	0.000347056	4.21134
UGCG	0.824448	4.98502	5.52509	4.43e-06	0.000347643	4.20175
SLCO2A1	1.26788	6.47323	5.51598	4.55e-06	0.000355461	4.17657
SMAD3	1.13836	6.17873	5.48667	4.95e-06	0.000376057	4.09554
SNORA23	1.71144	4.27055	5.44806	5.54e-06	0.000407448	3.98881
RMRP	0.841634	10.091	5.44052	5.66e-06	0.000411272	3.96798
MLLT11	2.04159	7.63258	5.43949	5.68e-06	0.000411272	3.96511
FAM155B	-0.727449	3.30364	-5.43059	5.83e-06	0.000418795	3.94052
SCARNA17	0.884916	4.8374	5.42615	5.9e-06	0.000422615	3.92823
NDUFA8	-0.747296	9.12343	-5.40651	6.25e-06	0.000435774	3.87394
LRRC10	-0.834025	3.59938	-5.40509	6.27e-06	0.000435964	3.87
BCL3	0.945655	4.27575	5.39395	6.48e-06	0.00044861	3.83922
SCARNA7	1.66604	5.43626	5.38692	6.61e-06	0.000456176	3.81977
PYGM	-1.16216	5.4238	-5.3789	6.77e-06	0.000460168	3.7976
TNFAIP1	1.01435	6.29527	5.37323	6.88e-06	0.000464442	3.78192
EOGT	0.727257	6.2976	5.36658	7.02e-06	0.000471317	3.76353
NPPA	3.26257	8.91843	5.3458	7.45e-06	0.00049404	3.70608
THBS1	2.4086	9.04494	5.3151	8.15e-06	0.000534394	3.6212
AQP9	0.721903	2.8969	5.31316	8.19e-06	0.000535543	3.61584
PACS1	0.989403	6.86716	5.30579	8.37e-06	0.000541477	3.59545
CRIM1	0.75708	7.18378	5.29749	8.57e-06	0.000549702	3.57251
SLC25A40	-0.743426	6.10148	-5.29687	8.59e-06	0.000549702	3.5708
PIK3R1	-1.06374	8.16877	-5.26393	9.45e-06	0.000589095	3.47973
NAMPT	1.14465	9.38809	5.25654	9.65e-06	0.00059398	3.45932
CASP4	0.780991	5.35765	5.25203	9.78e-06	0.00059984	3.44685
NOX4	1.14343	4.11763	5.24116	1.01e-05	0.000613383	3.41681
PLSCR1	0.730254	5.3011	5.24098	1.01e-05	0.000613383	3.4163
APOO	-0.744207	6.93449	-5.23751	1.02e-05	0.000615456	3.40671
COQ10A	-1.23406	7.96351	-5.23312	1.03e-05	0.000615993	3.39458
SNORA68	1.12297	4.13371	5.23063	1.04e-05	0.000617209	3.38772
CDK2	0.876582	4.80271	5.22896	1.05e-05	0.000617209	3.3831
HBD	1.4976	3.41554	5.2122	1.1e-05	0.000639924	3.33677
ZFP36	1.36428	7.91316	5.186	1.18e-05	0.000679896	3.26439
IL1RAP	1.22865	4.44905	5.17962	1.21e-05	0.000688935	3.24677
CA14	-1.10065	3.36639	-5.16315	1.27e-05	0.00071342	3.20125
SLC25A26	-0.718128	5.73255	-5.1482	1.32e-05	0.000738548	3.15996
RTN4	0.961731	7.12808	5.14762	1.32e-05	0.000738548	3.15837
LSMEM2	-1.00161	4.41985	-5.13308	1.38e-05	0.000757956	3.11821
MRPS25	-0.782579	6.75323	-5.12168	1.43e-05	0.000781142	3.08673
C1QTNF1	1.6966	6.2359	5.09979	1.52e-05	0.000825114	3.02629
GRAMD1A	0.77651	4.63352	5.0971	1.53e-05	0.00082919	3.01885
KLHL31	-1.27909	7.66346	-5.08156	1.6e-05	0.00085941	2.97598
SHC1	0.739102	5.47612	5.07986	1.61e-05	0.00085941	2.97128
PELI1	1.01048	5.23192	5.06607	1.68e-05	0.000886799	2.93322
SLC25A30	-1.29037	7.41392	-5.05597	1.73e-05	0.000897995	2.90535
INSYN1	-0.948775	5.10338	-5.05253	1.74e-05	0.000904473	2.89587
TPM3P9	0.794253	5.06112	5.046	1.78e-05	0.000911698	2.87786
MID1IP1	1.55956	4.69577	5.04083	1.8e-05	0.000915918	2.86359
SH3RF1	0.706345	4.89485	5.0389	1.81e-05	0.000918133	2.85827
RNU4-1	1.8258	4.51651	5.03004	1.86e-05	0.000931988	2.83382
G0S2	-1.37441	5.48254	-5.00632	1.99e-05	0.000979347	2.76842
ETV6	0.70739	4.97975	5.00191	2.02e-05	0.000979347	2.75625
PTPN3	-1.03297	5.35163	-4.99952	2.03e-05	0.000979347	2.74966
SLC25A20	-0.952896	5.20029	-4.99473	2.06e-05	0.00098267	2.73645
SCN7A	-0.997025	6.47507	-4.98235	2.14e-05	0.00100579	2.70233
ACTN1	0.989242	6.87569	4.97643	2.17e-05	0.0010192	2.68602
RPGR	0.898688	4.5082	4.97605	2.18e-05	0.0010192	2.68497
FNDC5	-0.85476	4.94905	-4.96832	2.23e-05	0.0010355	2.66369
AKAP1	-0.924301	7.32549	-4.96746	2.23e-05	0.0010355	2.66131
KLHL38	-2.05271	5.51925	-4.95316	2.32e-05	0.00106276	2.6219
KLHL8	1.07523	5.69045	4.95234	2.33e-05	0.00106276	2.61964
ACKR1	0.708316	4.05345	4.94316	2.39e-05	0.00108065	2.59436
SELENOM	0.863981	6.4817	4.93965	2.42e-05	0.00108906	2.5847
PM20D2	0.756013	5.24141	4.93084	2.48e-05	0.0011118	2.56045
LDHA	0.721493	9.18343	4.92854	2.5e-05	0.0011118	2.55412
HSD11B1	0.963384	3.58351	4.9189	2.57e-05	0.00113472	2.52757
NREP	-1.30138	5.90526	-4.90557	2.67e-05	0.00117378	2.49089
MYC	1.19032	6.60511	4.90277	2.69e-05	0.00118058	2.48317
ALPL	0.909407	3.88536	4.89903	2.72e-05	0.00119065	2.47288
IL4R	0.74054	3.29799	4.89786	2.73e-05	0.00119192	2.46965
MYL7	-1.97009	9.96821	-4.88413	2.84e-05	0.00123131	2.43188
S100A8	1.87703	8.6316	4.88341	2.84e-05	0.00123131	2.42992
ADAM23	-0.815134	6.90382	-4.87815	2.89e-05	0.00124301	2.41544
SCARNA5	1.22511	5.26463	4.87551	2.91e-05	0.00124545	2.40818
2019-03-03	1.07129	6.76083	4.86319	3.02e-05	0.00127609	2.37431
GRAMD1B	2.04601	6.03323	4.85114	3.12e-05	0.00131195	2.34117
SNORA5A	0.87834	7.73497	4.84753	3.16e-05	0.00131195	2.33126
SFRP1	-0.945022	3.47908	-4.84743	3.16e-05	0.00131195	2.33098
RNF19B	0.855795	5.00404	4.83818	3.24e-05	0.00134156	2.30556
ARRDC3	0.969077	6.43259	4.83471	3.27e-05	0.00134915	2.29602
PDZRN3	-0.700153	4.64623	-4.82908	3.33e-05	0.00136028	2.28053
PNP	1.43942	5.81504	4.82845	3.33e-05	0.00136028	2.27881
S100A9	1.58368	7.30195	4.80773	3.54e-05	0.00141212	2.22191
YBX3	0.7487	10.2625	4.8028	3.59e-05	0.00142297	2.20836
HES1	0.703491	3.5265	4.80155	3.6e-05	0.00142297	2.20493
TOB1	-0.723578	6.99729	-4.78694	3.76e-05	0.00146584	2.16484
ATP13A3	1.22505	7.65239	4.78318	3.8e-05	0.00147519	2.15451
SEMA6D	-0.770209	3.73879	-4.77482	3.89e-05	0.0014958	2.13157
GMPR	-0.946165	6.8463	-4.76415	4.01e-05	0.00152697	2.1023
GCA	0.939212	4.87016	4.75937	4.07e-05	0.00153887	2.08918
PGAM2	-0.760699	9.08322	-4.75331	4.14e-05	0.00155972	2.07257
NAV1	-0.834503	6.77671	-4.7496	4.19e-05	0.00157023	2.06239
AQP4	-1.56868	4.35971	-4.74622	4.23e-05	0.00158244	2.05314
S100A12	2.15937	4.32642	4.74235	4.27e-05	0.00159384	2.04253
CHRM2	-1.33259	5.67097	-4.74113	4.29e-05	0.00159633	2.03917
S100A11	0.823432	9.02458	4.72466	4.5e-05	0.00165757	1.99404
MAP1B	0.862839	8.70237	4.69679	4.87e-05	0.00176505	1.91773
CHN2	-0.946009	5.02022	-4.6958	4.89e-05	0.0017667	1.91502
NPC1	0.762168	4.72924	4.69058	4.96e-05	0.00177643	1.90072
UQCRH	-0.936606	7.4887	-4.68803	5e-05	0.00178447	1.89373
MS4A4A	-1.00034	4.40807	-4.6821	5.08e-05	0.00179642	1.87753
TPCN1	-0.920003	5.95454	-4.6775	5.15e-05	0.00181377	1.86494
PTGIS	1.05111	5.52148	4.67109	5.25e-05	0.00181377	1.8474
NNMT	0.84071	6.5329	4.67059	5.26e-05	0.00181377	1.84603
HVCN1	1.05334	4.50353	4.67039	5.26e-05	0.00181377	1.84549
NHLRC2	-0.718475	7.4567	-4.66722	5.31e-05	0.0018271	1.8368
TGM2	1.00786	9.16694	4.66585	5.33e-05	0.00182763	1.83306
LXN	0.705692	4.3857	4.64785	5.61e-05	0.00189375	1.78385
CLIC6	-0.725507	3.6133	-4.64646	5.63e-05	0.00189651	1.78006
SMC2	-0.732291	4.59851	-4.6453	5.65e-05	0.00189651	1.77688
COQ5	-0.709951	5.90228	-4.63997	5.74e-05	0.00190792	1.76232
EYA1	-0.835334	5.40442	-4.6302	5.9e-05	0.00194061	1.73563
MLF1	-1.0435	6.86643	-4.62927	5.92e-05	0.00194061	1.73309
MS4A6A	-1.0525	5.98536	-4.61737	6.13e-05	0.00196846	1.70059
PRELID1	0.742737	6.87101	4.61282	6.21e-05	0.00198423	1.68817
SEPTIN10	0.743693	6.21421	4.60574	6.33e-05	0.00201134	1.66885
ASB8	-0.801427	6.66503	-4.59073	6.61e-05	0.00207549	1.62789
SERPINE2	1.81624	6.23409	4.58649	6.69e-05	0.00208947	1.61632
CYP4B1	-1.34509	5.34148	-4.57385	6.94e-05	0.0021499	1.58188
GJC1	-0.721371	6.21388	-4.56467	7.13e-05	0.00218579	1.55684
SNORA46	0.836537	3.63841	4.53924	7.67e-05	0.00231356	1.48758
DGKD	1.24224	5.42551	4.53297	7.81e-05	0.00234056	1.47051
DDX21	0.854006	6.29851	4.48533	8.95e-05	0.0025836	1.34099
PHLDA1	0.9461	5.17176	4.47279	9.28e-05	0.00264685	1.30692
PI15	1.64464	3.58176	4.46501	9.48e-05	0.00268543	1.28581
FOSL2	0.819427	6.28699	4.45343	9.8e-05	0.00273474	1.25441
SNORA75	1.84505	4.11023	4.44768	9.97e-05	0.00277189	1.23881
PDK4	1.02805	11.354	4.43764	0.000102562	0.00283175	1.21157
SNORD4B	1.02893	3.95117	4.43466	0.000103441	0.00284765	1.20349
SNORA3A	1.68675	4.03935	4.43146	0.00010439	0.00286122	1.19483
RNU4ATAC	1.20535	4.51436	4.42589	0.000106066	0.00289034	1.17973
PYGL	0.849083	4.87614	4.41543	0.000109285	0.00295301	1.1514
FNBP1L	0.709754	7.84614	4.41485	0.000109464	0.00295301	1.14985
CST7	0.828249	3.78255	4.40923	0.000111235	0.00298796	1.13463
PTPRE	0.710544	5.64908	4.40337	0.000113112	0.00302115	1.11877
PLCXD3	-0.8277	6.72105	-4.38128	0.000120476	0.00316837	1.05901
MFAP5	-1.12476	7.39231	-4.3789	0.000121296	0.00318549	1.05258
TMEM116	-0.732996	6.52726	-4.37096	0.000124073	0.00322694	1.03113
ADIPOQ	-1.03598	3.06241	-4.35868	0.000128496	0.00333276	0.997955
SLC5A1	-1.44454	7.58303	-4.34948	0.000131911	0.00340725	0.973114
CSRP2	-0.795121	4.72801	-4.34479	0.000133683	0.00344046	0.960476
FBXO40	-1.71004	7.59543	-4.34451	0.00013379	0.00344046	0.959718
LSAMP	-0.798539	2.83474	-4.33758	0.00013646	0.00349123	0.941006
SLC26A2	0.934793	4.40448	4.32594	0.000141058	0.00358452	0.909626
SLC50A1	0.730571	4.98116	4.32286	0.000142301	0.00359823	0.90132
NPPB	3.57802	10.089	4.32006	0.00014344	0.00361868	0.893777
ZPR1	0.712057	5.51872	4.31846	0.000144095	0.00362742	0.889461
CAVIN4	-1.39747	6.35531	-4.31497	0.000145531	0.0036538	0.880072
ELL2	1.09478	8.30908	4.30911	0.00014798	0.00370048	0.864275
PPDPF	0.813355	8.27451	4.30554	0.000149489	0.00372339	0.854671
TMEM88	-0.871984	7.35835	-4.30177	0.000151102	0.00374047	0.844511
CHI3L1	1.49915	3.86294	4.30091	0.000151471	0.00374047	0.842203
EFEMP1	1.01026	7.18678	4.26734	0.000166637	0.00396183	0.751907
RAB15	1.17808	4.05078	4.26152	0.000169415	0.00401745	0.736265
TIMP1	1.30926	9.78351	4.25531	0.000172426	0.00407375	0.719598
RDH10	0.834282	5.21287	4.25363	0.000173248	0.00408293	0.715099
SLCO5A1	0.710439	5.12192	4.25244	0.000173834	0.0040902	0.711902
HIST1H1E	-0.879141	7.65546	-4.25118	0.00017446	0.00409101	0.708504
PAIP2B	-0.839002	7.28739	-4.24059	0.000179781	0.00417935	0.680089
PRICKLE1	-0.741162	4.50336	-4.2358	0.000182241	0.00420024	0.667236
ZDHHC2	0.774287	5.88844	4.19811	0.000202779	0.00451874	0.56627
CCL11	2.03139	6.79429	4.19017	0.00020739	0.00459087	0.545021
PROX1	-0.843519	6.02704	-4.19002	0.000207479	0.00459087	0.544615
RNU4-2	1.5102	3.77994	4.18899	0.000208085	0.00459887	0.54186
HILPDA	1.6364	4.10447	4.18684	0.000209352	0.00461945	0.536122
SEMA4B	0.809136	4.0861	4.18658	0.000209507	0.00461945	0.535424
MT1A	1.21854	7.89866	4.17182	0.000218442	0.00476925	0.495957
VCAN	1.18924	6.82593	4.16514	0.000222606	0.00484587	0.478117
ASB15	-1.5529	6.21712	-4.16287	0.000224038	0.0048702	0.472058
HRH2	1.06159	4.13094	4.15389	0.000229795	0.00493954	0.448092
NCEH1	-0.710596	6.89381	-4.15246	0.000230728	0.00495394	0.444264
SAT1	1.1684	9.25488	4.14132	0.000238096	0.00507133	0.414573
IL1RL1	1.86122	4.9814	4.12709	0.000247856	0.00522051	0.376634
LCN2	0.827089	3.15163	4.12579	0.000248763	0.00523375	0.373187
HAMP	1.46601	4.27977	4.12537	0.000249062	0.00523419	0.372053
PUM3	0.780855	4.96853	4.12269	0.000250954	0.00526807	0.364909
MT2A	0.805231	10.6331	4.12193	0.000251489	0.00527314	0.362898
CDCA7L	-0.863025	4.84793	-4.12116	0.000252035	0.00527314	0.360847
KCNK1	1.1663	5.12485	4.10936	0.000260562	0.00541544	0.329436
RPL22L1	0.759468	5.52137	4.09937	0.000268006	0.00552743	0.30285
SLC7A2	0.988351	6.06633	4.09065	0.000274669	0.00562787	0.279674
ENO1	0.721936	8.02708	4.08584	0.000278412	0.00569203	0.266901
PPRC1	0.795959	4.40077	4.08362	0.000280158	0.00570928	0.261001
THBS2	0.780516	5.57604	4.07872	0.000284049	0.00575969	0.247987
NRIP1	0.723507	6.65157	4.07249	0.000289065	0.00583398	0.231469
SYNPO2L	-1.05865	7.04248	-4.0619	0.000297809	0.0059216	0.203356
FNDC3A	0.809037	7.13953	4.05549	0.000303219	0.00601012	0.186377
FIGN	-0.773707	5.13555	-4.04985	0.000308062	0.00607415	0.171431
SERPINB1	1.18169	6.36202	4.04873	0.000309034	0.00608693	0.168462
C10orf71	-1.39624	6.03722	-4.04399	0.000313181	0.00614932	0.155891
GPR22	-1.12418	5.89531	-4.02837	0.00032722	0.00637182	0.114545
SP110	0.740195	4.84247	4.02333	0.000331881	0.00642934	0.101212
CCL2	1.80161	8.82642	4.01898	0.000335956	0.00647466	0.0897074
MMP8	0.901526	2.99867	4.01792	0.000336948	0.00647466	0.0869273
MPZL2	0.947957	3.92025	4.01638	0.000338411	0.00647727	0.0828447
PPP1R1C	-0.965051	5.18674	-4.00143	0.000352893	0.00667026	0.0433521
FLJ34503	-0.752686	3.01973	-3.99698	0.000357325	0.00671283	0.0315918
ASB14	-0.812965	5.31951	-3.9891	0.000365299	0.00681722	0.0107991
FLOT2	0.925397	6.14187	3.98369	0.000370872	0.00689389	-0.00346461
PLOD2	0.809553	5.99301	3.95936	0.000396979	0.00720841	-0.0675354
SNORD81	0.856224	7.22755	3.95741	0.000399148	0.0072408	-0.0726649
TMEM165	0.736322	7.23497	3.94053	0.000418421	0.00749125	-0.11706
EBP	-0.780386	6.71201	-3.93153	0.000429056	0.00760746	-0.140685
MRC1	-1.17035	5.75546	-3.93113	0.000429537	0.00760883	-0.141739
SPATS2L	-0.783852	6.92881	-3.92622	0.000435465	0.00769213	-0.154638
VSNL1	-1.26079	5.24179	-3.92196	0.000440665	0.00776213	-0.165808
FAM118B	0.929676	6.21661	3.92053	0.000442424	0.00778436	-0.169558
SNORA60	1.1737	3.49135	3.91697	0.000446843	0.00782703	-0.17891
MPEG1	-0.896769	4.22313	-3.90953	0.000456198	0.0079539	-0.198402
ASCC2	0.775523	5.51781	3.90695	0.000459491	0.00800389	-0.205168
SNORA13	0.721661	3.13856	3.90134	0.00046673	0.00810003	-0.219873
SLC6A6	2.00307	6.3916	3.89894	0.000469855	0.00814675	-0.22615
RPP14	-0.726582	6.17933	-3.89733	0.000471974	0.00817597	-0.230382
SPHKAP	-0.913063	7.66831	-3.88653	0.000486363	0.00836721	-0.258625
TRIM8	0.709481	5.6309	3.88569	0.00048751	0.00837573	-0.260839
ASB11	-1.15594	5.86785	-3.88469	0.00048886	0.00838363	-0.263439
FGF12	-0.837287	7.96373	-3.87603	0.000500779	0.00854137	-0.286089
SLC11A1	0.770398	3.82732	3.87464	0.000502724	0.00856678	-0.289734
ERO1A	0.956082	5.9241	3.87205	0.000506344	0.00860603	-0.296479
LRRC8D	0.702039	4.60451	3.85835	0.000525989	0.00885109	-0.332258
SLC39A14	0.972426	7.36178	3.85357	0.000533024	0.00892578	-0.344743
SNORA52	0.953438	4.01274	3.83741	0.000557458	0.0092274	-0.386857
TC2N	-0.757908	4.20652	-3.82913	0.000570397	0.00936405	-0.408411
PFKM	-0.715142	8.04058	-3.81847	0.000587485	0.00956122	-0.436134
PNO1	0.705492	4.24199	3.81389	0.000594989	0.00964169	-0.448054
ATP2B4	0.886201	8.3059	3.81133	0.000599217	0.00966	-0.454702
SLC2A13	0.766973	4.46412	3.81103	0.00059971	0.00966	-0.455474
CPM	-0.799276	5.19877	-3.79774	0.000622181	0.00995383	-0.490008
BTG2	1.00397	8.18983	3.75231	0.000705304	0.0108681	-0.607661
IER3	1.17218	5.73244	3.73192	0.000746018	0.0113013	-0.660278
ABCC5	0.98934	5.65872	3.71659	0.000778138	0.0116752	-0.699784
ANKRD2	-1.65253	6.74572	-3.70628	0.000800505	0.0119519	-0.726335
ABCD2	-0.876651	4.25888	-3.69969	0.000815116	0.0121237	-0.743278
COL4A1	0.766653	5.59433	3.68309	0.000853092	0.012501	-0.785923
SERPINA1	1.02426	4.3104	3.67821	0.000864579	0.0126202	-0.798446
PLAUR	0.874282	4.19594	3.66846	0.000887965	0.0128618	-0.82343
ACACB	-0.873217	6.57027	-3.66753	0.000890227	0.0128847	-0.825811
DNAJC12	0.850542	3.81501	3.65678	0.000916801	0.0131781	-0.853338
SERPINE1	2.07416	6.11032	3.6439	0.000949672	0.0135575	-0.886295
SLC2A12	-0.743989	4.62516	-3.64278	0.000952582	0.0135887	-0.889157
FSTL3	0.930878	5.41718	3.63792	0.000965288	0.0137	-0.901551
SNORA20	0.703516	3.48665	3.63579	0.000970921	0.0137462	-0.906993
UGDH	0.758077	5.57283	3.63142	0.000982594	0.0138906	-0.91817
RNU5E-1	1.34861	4.77299	3.62166	0.00100909	0.0141359	-0.943053
ZDHHC9	0.816038	6.75616	3.60968	0.0010426	0.0144993	-0.973585
ITGA3	0.771805	3.7738	3.59511	0.00108478	0.0149316	-1.01065
IP6K3	-0.758924	4.72183	-3.58942	0.00110172	0.0150328	-1.02512
ATP1A2	-0.974352	6.69807	-3.58824	0.00110525	0.0150593	-1.02812
SERPINA3	1.39292	7.23449	3.56156	0.0011883	0.0157909	-1.09577
ADAM19	1.28469	5.65469	3.55301	0.00121619	0.0160258	-1.11743
KCNJ2	-0.706996	4.4096	-3.54617	0.00123895	0.0162588	-1.13473
IRF6	-0.78727	3.85289	-3.53962	0.00126114	0.016434	-1.15129
NR4A3	1.20417	4.87333	3.52718	0.00130431	0.0168798	-1.18269
TIMP4	-0.704976	5.93154	-3.51004	0.00136613	0.0173695	-1.22587
HEY2	-1.13439	6.53846	-3.49193	0.00143455	0.0179157	-1.27142
RFTN2	-0.709515	4.28729	-3.49019	0.00144131	0.0179243	-1.27579
CD44	0.716964	6.08355	3.47921	0.00148459	0.018283	-1.30335
USP54	0.784381	5.75515	3.47703	0.00149331	0.0183534	-1.30881
IGF1	0.975317	5.49256	3.47381	0.00150631	0.018466	-1.31688
NUDT7	-0.789282	4.40372	-3.46571	0.00153949	0.0187845	-1.33717
PAPPA	0.802798	3.48487	3.45472	0.00158565	0.0191165	-1.36467
ZNF814	-0.739176	4.02406	-3.44083	0.00164589	0.019665	-1.39937
BEX1	0.910294	3.3874	3.43469	0.00167318	0.0198931	-1.41467
MIR21	-0.985166	3.43687	-3.4232	0.00172552	0.020244	-1.44332
ANGPTL4	0.799176	3.54606	3.40828	0.00179582	0.0208094	-1.48044
PTX3	1.63754	4.19899	3.40335	0.00181963	0.021005	-1.49269
ADAMTS4	0.827024	4.00088	3.3989	0.00184139	0.021145	-1.50373
LYVE1	-0.941186	7.58128	-3.39541	0.00185863	0.0212495	-1.51239
SRXN1	0.880806	6.21905	3.39472	0.00186208	0.0212527	-1.51412
LINC00260	0.947355	4.64237	3.38037	0.00193473	0.0218399	-1.54967
FLJ42393	1.0156	4.64047	3.35638	0.0020624	0.022871	-1.60899
F13A1	-1.08665	6.43912	-3.34709	0.00211397	0.0231969	-1.63191
FAM180A	-1.04239	3.58059	-3.34161	0.00214495	0.0234141	-1.6454
FABP4	-1.10714	8.19429	-3.33658	0.00217378	0.0235921	-1.65779
ZNF385D	0.735183	4.73287	3.32107	0.00226505	0.0243323	-1.69593
SELL	0.741189	3.24998	3.31589	0.00229635	0.024591	-1.70864
MT1M	0.969879	7.93643	3.30328	0.00237427	0.0252728	-1.73957
GRAMD4	1.06683	4.19242	3.29968	0.00239702	0.0253991	-1.7484
MEIS1	0.762171	6.69456	3.29948	0.00239828	0.0253991	-1.74889
CACNB2	-0.792802	7.18302	-3.29588	0.00242121	0.0255988	-1.7577
RIPOR2	0.718179	3.42658	3.29482	0.00242798	0.0256416	-1.76029
RAB3A	-0.787636	5.34659	-3.28429	0.00249648	0.0261596	-1.78605
CSF3R	0.712284	3.09693	3.27773	0.00254004	0.0265422	-1.80206
B3GALT2	-0.818121	6.91354	-3.27357	0.00256805	0.0267754	-1.81221
UCHL1	1.02629	4.41677	3.26489	0.00262748	0.0271827	-1.83338
TFPI2	1.20381	3.39106	3.257	0.00268261	0.0275128	-1.85259
TUBA8	-0.717244	6.76685	-3.25575	0.00269141	0.027558	-1.85562
SMIM5	-0.769701	3.52985	-3.25104	0.00272499	0.0278111	-1.86709
ANXA3	-0.767786	6.38384	-3.24977	0.00273412	0.0278591	-1.87018
JPH1	0.735727	5.42168	3.24741	0.0027511	0.0279715	-1.87591
TXLNB	-1.04795	8.27343	-3.24226	0.0027886	0.0282468	-1.88843
NEB	1.23886	3.6634	3.22825	0.00289304	0.0290023	-1.92241
HIF3A	-0.779316	5.65407	-3.22378	0.00292713	0.0291937	-1.93323
LOC101928841	-0.850616	5.08951	-3.21862	0.00296695	0.0294195	-1.94572
PPM1K	-1.10075	6.0509	-3.21703	0.00297934	0.02951	-1.94957
C3orf52	1.1632	4.85191	3.19896	0.00312356	0.0304592	-1.99321
XIRP1	1.09772	9.39145	3.195	0.00315605	0.0306174	-2.00276
ITGA5	0.965999	6.26863	3.18814	0.00321313	0.0310114	-2.0193
SLN	1.63564	4.31792	3.1786	0.00329411	0.0316793	-2.04227
PAPPA-AS1	0.751117	3.75058	3.17712	0.00330681	0.031769	-2.04582
IL1R2	1.25473	4.95862	3.17073	0.00336232	0.0320718	-2.06117
FCN3	1.06674	5.63944	3.16516	0.00341143	0.0323874	-2.07454
SERPINH1	0.76292	4.99197	3.16411	0.00342075	0.0324008	-2.07705
RNASE6	-0.83163	5.39505	-3.15784	0.00347702	0.0328512	-2.09209
TBX5	-0.805149	6.81889	-3.15343	0.00351711	0.033097	-2.10266
PPBP	1.08801	3.62082	3.12925	0.0037449	0.0346008	-2.16046
LDLR	0.961162	5.0175	3.11609	0.00387477	0.0353123	-2.19184
MT1F	0.750616	4.80838	3.10835	0.00395308	0.0357009	-2.21024
MCAM	0.731336	4.66298	3.08972	0.00414778	0.0368751	-2.25445
MBNL3	-0.838722	3.49947	-3.07892	0.00426481	0.0376142	-2.28002
CFB	0.724959	3.89038	3.05979	0.00447992	0.0388576	-2.32522
AQP1	-0.739116	6.47474	-3.04466	0.00465728	0.0399347	-2.36085
STRIP2	0.730856	4.81147	3.03463	0.00477847	0.0404997	-2.38442
EDIL3	-0.750218	3.66974	-3.03189	0.00481213	0.0407063	-2.39085
TMEM176A	0.804067	6.59061	3.01759	0.00499124	0.0417155	-2.42435
MT1X	0.795752	9.16147	3.00637	0.00513622	0.0425121	-2.45059
SACS	0.78289	5.39989	3.00288	0.00518219	0.0427423	-2.45875
RASSF5	0.852823	3.4729	2.97996	0.00549342	0.0446001	-2.51213
KCNIP2	-1.32593	6.27368	-2.97329	0.00558722	0.0449989	-2.52762
GUCA1C	-1.09387	3.60595	-2.96323	0.00573167	0.0456497	-2.55096
ICAM1	0.844998	4.14957	2.95999	0.00577889	0.0459141	-2.55846
SCD	-0.737825	3.70118	-2.95785	0.00581039	0.0460672	-2.56343
CORIN	-1.28536	6.0505	-2.95121	0.00590888	0.0464957	-2.57879
GCSAM	0.701905	3.47408	2.9494	0.00593589	0.0466303	-2.58296
CCDC141	-0.752944	6.78585	-2.92047	0.00638577	0.0491348	-2.64966
